# Supplementary material for: Missense variants pathogenicity annotation from homologous proteins
Source: Bioinformatics. 2025 May 14;41(5):btaf305. doi: 10.1093/bioinformatics/btaf305 (PMC12122210; doi:10.1093/bioinformatics/btaf305)
Supplement: btaf305_Supplementary_Data [file btaf305_supplementary_data.xlsx]

## Sheet: Supplementary Table 1
S1. List of gene names from pathogenic proteins. Genes with autosomal dominant inheritance and with disease-causing missense mutations
Gene name
AARS1
ABCA1
ABCA4
ABCB4
ABCB6
ABCC6
ABCC8
ABCC9
ABL1
ACAN
ACKR1
ACO2
ACOX1
ACTA1
ACTA2
ACTB
ACTG1
ACTG2
ACTL6B
ACTN1
ACTN2
ACTN4
ACVR1
ACVRL1
ADAM10
ADAR
ADCY5
ADGRV1
ADNP
AFF3
AFF4
AFG3L2
AFP
AGO1
AGO2
AHDC1
AIP
AIPL1
AIRE
AKAP9
AKT2
AKT3
ALB
ALDH18A1
ALG5
ALG8
ALPL
ALX4
ANK1
ANK2
ANKH
ANKRD11
ANKRD17
ANO3
ANO5
ANTXR1
ANXA11
AP1G1
AP2S1
APC
APOA1
APOB
APOE
APP
APPL1
AQP2
AQP5
AR
ARF1
ARFGEF1
ARID1A
ARID1B
ARID2
ARMC5
ASH1L
ASPRV1
ASXL1
ASXL2
ASXL3
ATAD3A
ATL1
ATM
ATN1
ATP11A
ATP1A1
ATP1A2
ATP1A3
ATP2A2
ATP2B1
ATP2B2
ATP2C1
ATP5MC3
ATP6V0A1
ATP6V1A
ATP6V1B2
ATP8B1
ATR
AUTS2
AVP
AXIN2
B2M
BAG3
BAP1
BARD1
BCL11A
BCL11B
BEST1
BFSP1
BICD2
BICRA
BMP2
BMP4
BMPR1A
BMPR1B
BMPR2
BPTF
BRAF
BRCA1
BRCA2
BRIP1
BRPF1
BUB1B
C19orf12
C1R
C1S
C3
C5
C9
CACNA1A
CACNA1C
CACNA1D
CACNA1E
CACNA1G
CACNA1H
CACNA1I
CACNA1S
CALM1
CALM2
CALM3
CAMK2A
CAMK2B
CAMK2G
CAMTA1
CAPN3
CAPN5
CARD11
CARD14
CASP10
CASP8
CASQ1
CASR
CAV3
CBL
CCDC88C
CCM2
CCND2
CCNF
CD46
CDC42
CDC42BPB
CDC73
CDH1
CDH11
CDH2
CDH23
CDH3
CDK13
CDK4
CDK8
CDKN1C
CDKN2A
CDON
CEBPA
CEBPE
CELA2A
CEP85L
CFAP43
CFB
CFH
CFI
CFTR
CHCHD10
CHD1
CHD2
CHD3
CHD4
CHD5
CHD7
CHD8
CHEK2
CHMP2B
CHN1
CHRNA1
CHRNA2
CHRNA4
CHRNB1
CHRND
CHRNE
CIC
CLCN1
CLCN2
CLCN3
CLCN7
CLPB
CLTC
CNNM2
CNOT1
CNOT3
COG4
COL11A1
COL11A2
COL12A1
COL17A1
COL18A1
COL1A1
COL1A2
COL2A1
COL3A1
COL4A1
COL4A2
COL4A4
COL5A1
COL5A2
COL6A1
COL6A2
COL6A3
COL7A1
COL8A2
COL9A2
COMP
COPA
COPB2
COQ2
CPOX
CPT1C
CPT2
CRB1
CREB3L3
CREBBP
CRELD1
CRX
CRYAA
CRYAB
CRYBA1
CRYBB2
CRYBB3
CRYGS
CSF1R
CSF3R
CSNK2A1
CSNK2B
CSRP3
CTCF
CTLA4
CTNNA1
CTNNA3
CTNNB1
CTRC
CUL3
CUX1
CUX2
CYCS
CYFIP2
CYP11B1
DACT1
DCC
DCHS1
DCTN1
DDB1
DDR2
DDX41
DDX6
DEAF1
DEPDC5
DES
DHDDS
DHTKD1
DHX16
DHX30
DHX37
DIAPH1
DICER1
DLG4
DLL1
DLL4
DLX3
DLX5
DMXL2
DNA2
DNAJB11
DNAJB6
DNM1
DNM1L
DNM2
DNMT1
DNMT3A
DPF2
DSC2
DSG2
DSP
DSPP
DTNA
DVL3
DYNC1H1
DYRK1A
DZIP1
EBF3
ECE1
EDARADD
EDN1
EDN3
EED
EEF1A2
EEF2
EFEMP1
EFTUD2
EGFR
EGLN1
EGR2
EHMT1
EIF2AK2
EIF5A
ELANE
ELN
ELOVL4
ELP1
ELP4
ENAM
ENG
ENPP1
EP300
EPAS1
EPB41
EPCAM
EPHA2
EPHB4
EPO
ERBB3
ERBB4
ERCC6
ERF
ERMARD
ESR1
ETV6
EVC
EVC2
EXT1
EXT2
EYA1
EYA4
EZH1
EZH2
F12
F13A1
F2
F5
FAM111A
FAM111B
FAR1
FAS
FBLN5
FBN1
FBN2
FBXO11
FBXO28
FBXW11
FBXW7
FGA
FGF10
FGF12
FGF14
FGF23
FGF8
FGF9
FGFR1
FGFR2
FGFR3
FH
FIG4
FIGLA
FLCN
FLI1
FLNB
FLNC
FLT4
FN1
FOXC1
FOXC2
FOXE1
FOXF1
FOXG1
FOXL2
FOXN1
FOXP1
FOXP2
FREM1
FRMD5
FSHR
FTL
FUS
FZD2
FZD4
FZR1
GABBR2
GABRA1
GABRA2
GABRA5
GABRB1
GABRB2
GABRB3
GABRG2
GANAB
GARS1
GATA2
GATA3
GATA4
GATA5
GATA6
GATAD2B
GATM
GBF1
GCH1
GCK
GCM2
GCNT2
GDAP1
GDF2
GDF3
GDF5
GDF6
GFAP
GFI1B
GHR
GJA1
GJA3
GJA5
GJA8
GJB2
GJB3
GJB4
GJB6
GJC2
GLI2
GLI3
GLRA1
GLS
GLUD1
GMNN
GNA11
GNAI1
GNAI2
GNAI3
GNAL
GNAO1
GNAS
GNAT1
GNB1
GNB2
GNB4
GNE
GP1BA
GREB1L
GRHL2
GRHL3
GRIA1
GRIA2
GRIA4
GRIK2
GRIN1
GRIN2A
GRIN2B
GRIN2D
GRM1
GRN
GSDME
GSN
GUCY2D
H1-4
H3-3A
H3-3B
H4C3
H4C5
HARS1
HCN1
HCN2
HCN4
HDAC4
HECW2
HEPACAM
HESX1
HFE
HIVEP2
HK1
HMBS
HNF1A
HNF1B
HNF4A
HNMT
HNRNPA1
HNRNPK
HNRNPR
HNRNPU
HOMER2
HOXA13
HOXA2
HOXD13
HPD
HSF4
HSPA9
HSPB1
HSPB8
HSPD1
HTRA1
HTT
IFIH1
IFITM5
IFNGR1
IGF1R
IHH
IKBKB
IKZF1
IKZF5
IL17RD
IL21R
IL6ST
IMPDH1
IMPG1
IMPG2
INF2
INSL3
INSR
IRF2BP2
IRF2BPL
IRF6
IRF8
ITGA2B
ITPR1
JAG1
JAK1
JARID2
JPH2
KANSL1
KAT6A
KAT6B
KAT8
KBTBD13
KCNA1
KCNA2
KCNA5
KCNB1
KCNC1
KCNC2
KCNC3
KCND3
KCNE1
KCNH1
KCNH2
KCNJ11
KCNJ2
KCNJ5
KCNK3
KCNMA1
KCNN2
KCNN3
KCNN4
KCNQ1
KCNQ2
KCNQ3
KCNQ4
KCNQ5
KCNT1
KCNT2
KCTD1
KDM1A
KDM3B
KDM4B
KDM6B
KIF11
KIF1A
KIF21A
KIF22
KIF23
KIF2A
KIF5A
KIF5C
KISS1R
KIT
KITLG
KLF1
KLHL24
KLHL3
KLHL7
KMT2A
KMT2B
KMT2C
KMT2D
KMT2E
KMT5B
KNG1
KPNA3
KRAS
KRIT1
KRT1
KRT12
KRT14
KRT16
KRT17
KRT2
KRT5
KRT6A
KRT6B
KRT74
KRT83
KRT9
LAMA3
LAMB3
LBR
LDB3
LDLR
LEMD3
LGI1
LGR4
LHX4
LIPC
LIPH
LITAF
LMBRD2
LMNA
LMNB1
LMNB2
LMX1A
LMX1B
LPL
LRP4
LRP5
LRP6
LRRK2
LRSAM1
LSS
LTBP2
LTBP3
LYZ
LZTR1
MACF1
MAF
MAFB
MAGEL2
MAP1B
MAP2K1
MAP2K2
MAP3K1
MAP3K7
MAPK1
MAPK8IP3
MAPRE2
MAPT
MARS1
MAST1
MAST3
MAT1A
MATN3
MATR3
MAX
MBD4
MBD5
MC4R
MCM2
MECOM
MED13
MED13L
MEF2C
MEFV
MEIS2
MEN1
MET
MFAP5
MFN2
MIB1
MINPP1
MIP
MITF
MKRN3
MLH1
MME
MMP13
MN1
MNX1
MORC2
MPEG1
MPL
MPO
MPZ
MRAS
MSH2
MSH6
MSTO1
MSX1
MSX2
MTHFR
MTOR
MVD
MVK
MYBPC1
MYBPC3
MYC
MYCN
MYH11
MYH14
MYH3
MYH6
MYH7
MYH9
MYL2
MYL3
MYL4
MYLK
MYO6
MYO7A
MYOC
MYRF
MYT1L
NAA15
NACC1
NAGLU
NALCN
NARS1
NBEA
NCDN
NCSTN
NEDD4L
NEFL
NEK1
NEUROD2
NEXN
NF1
NF2
NFE2L2
NFIA
NFIB
NFIX
NFKB1
NFKB2
NFKBIA
NIPA1
NIPBL
NKX2-5
NLRC4
NLRP1
NLRP12
NLRP3
NOBOX
NOD2
NODAL
NOG
NOTCH1
NOTCH2
NOTCH3
NPR2
NPRL2
NPTX1
NR2E3
NR2F1
NR2F2
NR3C1
NR3C2
NR4A2
NR5A1
NRAS
NRL
NSD1
NSD2
NTRK2
NUS1
OAS1
OPA1
OPA3
OPLAH
OPTN
OSMR
OTULIN
OTX2
P2RX2
P4HA2
P4HB
PACS1
PAFAH1B1
PAK1
PALB2
PANX1
PARN
PAX2
PAX3
PAX6
PAX9
PBX1
PC
PCGF2
PCSK9
PDCD10
PDE10A
PDE3A
PDE4D
PDE6B
PDE8B
PDGFB
PDGFRB
PDX1
PER3
PERP
PEX6
PHACTR1
PHF21A
PHIP
PHOX2B
PI4KB
PIEZO1
PIEZO2
PIGT
PIK3CD
PIK3R1
PIK3R2
PIKFYVE
PITX1
PITX2
PKD1
PKD2
PKLR
PKP2
PLCB4
PLCD1
PLCG2
PLEC
PLEKHM1
PLG
PMP2
PMP22
PMVK
PNPT1
POGLUT1
POGZ
POLD1
POLE
POLR1A
POLR1B
POLR1D
POLR2A
POLR3B
POLRMT
POT1
POU1F1
POU3F3
PPARG
PPM1D
PPOX
PPP1CB
PPP2CA
PPP2R1A
PPP2R5D
PPP3CA
PRDM16
PRDM6
PRDX3
PRKACB
PRKAG2
PRKAR1A
PRKAR1B
PRKCG
PRKCSH
PRKD1
PRLR
PRMT9
PRNP
PROC
PRODH
PROK2
PROKR2
PROM1
PROS1
PRPF3
PRPF31
PRPF8
PRPH2
PRR12
PRRX1
PRX
PSAP
PSEN1
PSEN2
PSENEN
PSTPIP1
PTCH1
PTDSS1
PTEN
PTH
PTH1R
PTHLH
PTPN11
PTPRQ
PUF60
PUM1
PURA
QRICH1
RAC1
RAC2
RAC3
RAD21
RAD51
RAD54L
RAF1
RAI1
RALA
RANBP2
RARB
RB1
RBM20
RBP4
RBPJ
REEP1
REEP2
RELA
RELN
REN
RERE
REST
RET
RFX7
RHAG
RHO
RHOBTB2
RIGI
RIPK1
RIT1
RLBP1
RNASEL
RNF13
RNF170
RNF213
ROBO1
ROBO4
ROR2
RORB
RP1
RP1L1
RPE65
RPL13
RPL5
RPS17
RPS19
RPS24
RPS26
RPS29
RPSA
RRAS2
RRM2B
RUNX1
RUNX2
RYR1
RYR2
SAG
SALL1
SALL4
SAMD9
SAMD9L
SAMHD1
SASH1
SATB1
SATB2
SCN11A
SCN1A
SCN1B
SCN2A
SCN3A
SCN4A
SCN4B
SCN5A
SCN8A
SCN9A
SCNN1A
SCNN1B
SDHA
SDHAF2
SDHB
SDHC
SDHD
SEC23A
SEC23B
SEC61A1
SEC63
SEMA6B
SERPINC1
SERPING1
SERPINI1
SET
SETBP1
SETD1A
SETD1B
SETD2
SETD5
SETX
SF3B2
SFTPA1
SFTPA2
SFTPC
SH3BP2
SH3TC2
SHANK3
SHH
SHOC2
SIK1
SIN3A
SIX1
SIX3
SKI
SLC12A2
SLC12A5
SLC12A6
SLC16A1
SLC16A12
SLC17A8
SLC1A2
SLC20A2
SLC25A11
SLC25A24
SLC25A4
SLC26A8
SLC2A1
SLC2A2
SLC2A9
SLC30A2
SLC33A1
SLC34A1
SLC37A4
SLC39A14
SLC39A5
SLC3A1
SLC40A1
SLC4A1
SLC5A2
SLC5A7
SLC6A1
SLC6A5
SLC7A9
SLCO2A1
SLFN14
SMAD2
SMAD3
SMAD4
SMAD6
SMAD9
SMARCA2
SMARCA4
SMARCAD1
SMARCB1
SMARCC1
SMARCC2
SMARCD1
SMARCE1
SMC3
SMCHD1
SMS
SNAP25
SNCA
SNRNP200
SNRPB
SOCS1
SOD1
SOHLH1
SON
SOS1
SOS2
SOST
SOX11
SOX17
SOX18
SOX4
SOX5
SOX6
SOX9
SPAST
SPEN
SPG7
SPI1
SPINK1
SPOP
SPR
SPRED1
SPTA1
SPTAN1
SPTB
SPTBN1
SPTBN2
SPTLC1
SPTLC2
SQSTM1
SRCAP
SREBF1
SRP54
SSBP1
STAG1
STAT1
STAT3
STAT5B
STIM1
STING1
STK11
STT3A
STUB1
STX1B
STXBP1
SUFU
SUPT16H
SUZ12
SYK
SYNE1
SYNE2
SYNGAP1
SYT1
SYT2
TAB2
TAOK1
TARDBP
TBC1D24
TBK1
TBL1XR1
TBR1
TBX1
TBX18
TBX2
TBX3
TBX4
TBX5
TBX6
TBXA2R
TCAP
TCF12
TCF20
TCF3
TCF4
TCOF1
TEK
TENM4
TERT
TET3
TFAP2A
TFAP2B
TFG
TGFB1
TGFB2
TGFB3
TGFBI
TGFBR1
TGFBR2
TGIF1
TGM6
THAP1
THBD
THPO
THRA
THRB
THSD1
THSD4
TINF2
TLK2
TLL1
TMC1
TMEM127
TMEM163
TMEM240
TMEM43
TMEM63A
TMEM98
TNFRSF11A
TNFRSF13B
TNFRSF1A
TNNC1
TNNI2
TNNI3
TNNT2
TNNT3
TNPO2
TNPO3
TNRC6B
TNXB
TOP2B
TOR1A
TP53
TP63
TPM1
TPM2
TPM3
TPO
TRAF7
TRIM71
TRIO
TRIP12
TRPC6
TRPM3
TRPM4
TRPS1
TRPV3
TRPV4
TRRAP
TSC1
TSC2
TSHR
TSPAN12
TTBK2
TTC21B
TTN
TTR
TUBA1A
TUBA4A
TUBA8
TUBB
TUBB1
TUBB2A
TUBB2B
TUBB3
TUBB4A
TUBB8
TUBG1
TWIST1
TWIST2
TWNK
TYR
UBA2
UBAP1
UBIAD1
UCHL1
UFSP2
UMOD
UNC45B
UQCRC1
UROD
USP7
VAMP2
VCL
VCP
VHL
VKORC1
VPS16
VPS4A
VWF
WARS1
WASF1
WASHC5
WDFY3
WDR11
WDR26
WDR37
WFS1
WNK1
WNK4
WNT10A
WNT10B
WNT4
WNT5A
WT1
XPR1
YAP1
YARS1
YWHAG
YY1
ZBTB18
ZBTB20
ZBTB7A
ZEB1
ZEB2
ZFP57
ZFPM2
ZIC1
ZIC2
ZMIZ1
ZMYND11
ZNF148
ZNF292
ZNF408
ZNF423
ZNF462
ZNF644
ZP3
ZSWIM6

## Sheet: Supplementary Table 2
S2. Homologous strict pairs at different gnomad allele frequencies tresholds
	gnomAD AF filter	#Pfam	Patho	Non-patho	N-N	P-P	N-P
Strict pairs at different allele frequencies	0	251	2382	117137	30950	611	1257
	10-8	235	2528	101048	24885	701	749
	10-7	208	2586	85930	19064	715	664
	10-6	74	2976	17555	1612	870	127
	10-5	37	3124	2615	74	882	13
	10-4	31	3140	660	5	884	5
	10-3	29	3141	200	1	884	2
	10-2	28	3142	67	0	884	0

## Sheet: Supplementary Table 3
S3. Pathogenic missense variants
Name	Gene(s)	Protein change	Condition(s)	Clinical significance (Last reviewed)	Review status	Accession	GRCh37Chromosome	GRCh37Location	GRCh38Chromosome	GRCh38Location	VariationID	AlleleID(s)	dbSNP ID	Canonical SPDI	Unnamed: 15	NM	Prot_change	Initial aa	Position	Final aa	NM_no_version	Uniprot_entry_name	Pfam	Gene_name
NM_001605.3(AARS1):c.1815C>G (p.His605Gln)	AARS1	H605Q	Charcot-Marie-Tooth disease axonal type 2N	Likely pathogenic(Last reviewed: Jun 2, 2023)	criteria provided, single submitter	VCV002504064	16	70293060	16	70259157	2504064	2668995		NC_000016.10:70259156:G:C		NM_001605.3	p.His605Gln	His	605.0	Gln	NM_001605	SYAC_HUMAN	PF02272;PF01411;PF07973;	AARS1
NM_001605.3(AARS1):c.961G>C (p.Gly321Arg)	AARS1	G321R	Leukoencephalopathy, hereditary diffuse, with spheroids 2	Likely pathogenic(Last reviewed: Sep 8, 2002)	no assertion criteria provided	VCV001704273	16	70303522	16	70269619	1704273	1697481		NC_000016.10:70269618:C:G		NM_001605.3	p.Gly321Arg	Gly	321.0	Arg	NM_001605	SYAC_HUMAN	PF02272;PF01411;PF07973;	AARS1
NM_001605.3(AARS1):c.977G>C (p.Arg326Pro)	AARS1	R326P	Charcot-Marie-Tooth disease axonal type 2N	Pathogenic(Last reviewed: May 4, 2022)	criteria provided, single submitter	VCV001685482	16	70302268	16	70268365	1685482	1677500		NC_000016.10:70268364:C:G		NM_001605.3	p.Arg326Pro	Arg	326.0	Pro	NM_001605	SYAC_HUMAN	PF02272;PF01411;PF07973;	AARS1
NM_001605.3(AARS1):c.2192C>G (p.Ser731Trp)	AARS1	S731W	Charcot-Marie-Tooth disease axonal type 2N	Pathogenic(Last reviewed: May 4, 2022)	criteria provided, single submitter	VCV001685481	16	70289725	16	70255822	1685481	1677499		NC_000016.10:70255821:G:C		NM_001605.3	p.Ser731Trp	Ser	731.0	Trp	NM_001605	SYAC_HUMAN	PF02272;PF01411;PF07973;	AARS1
NM_001605.3(AARS1):c.2702G>A (p.Cys901Tyr)	AARS1	C901Y	Trichothiodystrophy 8, nonphotosensitive	Pathogenic(Last reviewed: Jan 5, 2022)	no assertion criteria provided	VCV001331693	16	70287190	16	70253287	1331693	1322413		NC_000016.10:70253286:C:T		NM_001605.3	p.Cys901Tyr	Cys	901.0	Tyr	NM_001605	SYAC_HUMAN	PF02272;PF01411;PF07973;	AARS1
NM_001605.3(AARS1):c.1009G>A (p.Glu337Lys)	AARS1	E337K	Charcot-Marie-Tooth disease type 2	Pathogenic(Last reviewed: Dec 17, 2021)	criteria provided, single submitter	VCV001323797	16	70302236	16	70268333	1323797	1314078		NC_000016.10:70268332:C:T		NM_001605.3	p.Glu337Lys	Glu	337.0	Lys	NM_001605	SYAC_HUMAN	PF02272;PF01411;PF07973;	AARS1
NM_001605.3(AARS1):c.455G>T (p.Cys152Phe)	AARS1	C152F	Leukoencephalopathy, hereditary diffuse, with spheroids 2|Hereditary diffuse leukoencephalopathy with spheroids	Pathogenic/Likely pathogenic(Last reviewed: Oct 18, 2023)	no assertion criteria provided	VCV001299470	16	70310413	16	70276510	1299470	1289220		NC_000016.10:70276509:C:A		NM_001605.3	p.Cys152Phe	Cys	152.0	Phe	NM_001605	SYAC_HUMAN	PF02272;PF01411;PF07973;	AARS1
NM_001605.3(AARS1):c.1574G>A (p.Cys525Tyr)	AARS1	C525Y	Developmental and epileptic encephalopathy, 29	Likely pathogenic(Last reviewed: Jun 5, 2021)	criteria provided, single submitter	VCV001164094	16	70296346	16	70262443	1164094	1153093		NC_000016.10:70262442:C:T		NM_001605.3	p.Cys525Tyr	Cys	525.0	Tyr	NM_001605	SYAC_HUMAN	PF02272;PF01411;PF07973;	AARS1
NM_001605.3(AARS1):c.562_563inv (p.Ser188Leu)	AARS1	S188L	Developmental and epileptic encephalopathy, 29	Pathogenic(Last reviewed: Jun 5, 2021)	criteria provided, single submitter	VCV001164093	16	70305792 - 70305793	16	70271889 - 70271890	1164093	1153092		NC_000016.10:70271888:CT:AG		NM_001605.3	p.Ser188Leu	Ser	188.0	Leu	NM_001605	SYAC_HUMAN	PF02272;PF01411;PF07973;	AARS1
NM_001605.3(AARS1):c.296A>G (p.Glu99Gly)	AARS1	E99G	Developmental and epileptic encephalopathy, 29	Pathogenic	criteria provided, single submitter	VCV001164091	16	70310906	16	70277003	1164091	1153091		NC_000016.10:70277002:T:C		NM_001605.3	p.Glu99Gly	Glu	99.0	Gly	NM_001605	SYAC_HUMAN	PF02272;PF01411;PF07973;	AARS1
NM_001605.3(AARS1):c.304G>C (p.Gly102Arg)	AARS1	G102R	not provided|Charcot-Marie-Tooth disease type 2	Likely pathogenic(Last reviewed: Jul 28, 2023)	criteria provided, multiple submitters, no conflicts	VCV000651906	16	70310898	16	70276995	651906	644942	rs1597446183	NC_000016.10:70276994:C:G		NM_001605.3	p.Gly102Arg	Gly	102.0	Arg	NM_001605	SYAC_HUMAN	PF02272;PF01411;PF07973;	AARS1
NM_001605.3(AARS1):c.2873T>C (p.Phe958Ser)	AARS1	F958S	Developmental and epileptic encephalopathy, 29	Likely pathogenic(Last reviewed: Apr 25, 2018)	no assertion criteria provided	VCV000549676	16	70286658	16	70252755	549676	540465	rs1555539157	NC_000016.10:70252754:A:G		NM_001605.3	p.Phe958Ser	Phe	958.0	Ser	NM_001605	SYAC_HUMAN	PF02272;PF01411;PF07973;	AARS1
NM_001605.3(AARS1):c.328T>C (p.Phe110Leu)	AARS1	F110L	Charcot-Marie-Tooth disease axonal type 2N	Likely pathogenic(Last reviewed: Apr 25, 2018)	no assertion criteria provided	VCV000549673	16	70310874	16	70276971	549673	540466	rs1555542415	NC_000016.10:70276970:A:G		NM_001605.3	p.Phe110Leu	Phe	110.0	Leu	NM_001605	SYAC_HUMAN	PF02272;PF01411;PF07973;	AARS1
NM_001605.3(AARS1):c.2177C>T (p.Thr726Met)	AARS1	T726M	not provided	Likely pathogenic(Last reviewed: Oct 7, 2016)	no assertion criteria provided	VCV000545044	16	70291936	16	70258033	545044	535329	rs1480620711	NC_000016.10:70258032:G:A		NM_001605.3	p.Thr726Met	Thr	726.0	Met	NM_001605	SYAC_HUMAN	PF02272;PF01411;PF07973;	AARS1
NM_001605.3(AARS1):c.985C>T (p.Arg329Cys)	AARS1	R329C	Charcot-Marie-Tooth disease type 2|not provided	Likely pathogenic(Last reviewed: Oct 13, 2022)	criteria provided, multiple submitters, no conflicts	VCV000422259	16	70302260	16	70268357	422259	409721	rs1064795664	NC_000016.10:70268356:G:A		NM_001605.3	p.Arg329Cys	Arg	329.0	Cys	NM_001605	SYAC_HUMAN	PF02272;PF01411;PF07973;	AARS1
NM_001605.3(AARS1):c.242A>C (p.Lys81Thr)	AARS1	K81T	not provided	Likely pathogenic(Last reviewed: Jun 3, 2015)	criteria provided, single submitter	VCV000190102	16	70310960	16	70277057	190102	187937	rs786205157	NC_000016.10:70277056:T:G		NM_001605.3	p.Lys81Thr	Lys	81.0	Thr	NM_001605	SYAC_HUMAN	PF02272;PF01411;PF07973;	AARS1
NM_005502.4(ABCA1):c.4243G>A (p.Gly1415Arg)	ABCA1	G1415R	not provided	Likely pathogenic(Last reviewed: Mar 3, 2022)	criteria provided, single submitter	VCV001969031	9	107571778	9	104809497	1969031	2025169		NC_000009.12:104809496:C:T		NM_005502.4	p.Gly1415Arg	Gly	1415.0	Arg	NM_005502	ABCA1_HUMAN	PF12698;PF00005;	ABCA1
NM_005502.4(ABCA1):c.1759C>T (p.Arg587Trp)	ABCA1	R587W	ABCA1-Related Disorders	Pathogenic(Last reviewed: Jan 11, 2019)	criteria provided, single submitter	VCV000632033	9	107593339	9	104831058	632033	620315	rs2853574	NC_000009.12:104831057:G:A		NM_005502.4	p.Arg587Trp	Arg	587.0	Trp	NM_005502	ABCA1_HUMAN	PF12698;PF00005;	ABCA1
NM_005502.4(ABCA1):c.2803A>G (p.Asn935Asp)	ABCA1	N935D	Tangier disease	Likely pathogenic(Last reviewed: May 1, 2016)	no assertion criteria provided	VCV000374312	9	107584802	9	104822521	374312	361192	rs28937314	NC_000009.12:104822520:T:C		NM_005502.4	p.Asn935Asp	Asn	935.0	Asp	NM_005502	ABCA1_HUMAN	PF12698;PF00005;	ABCA1
NM_005502.4(ABCA1):c.5398A>C (p.Asn1800His)	ABCA1	N1800H	Familial hypoalphalipoproteinemia|not provided|ABCA1-Related Disorders|Cardiovascular phenotype|Hypoalphalipoproteinemia, primary, 1	Pathogenic/Likely pathogenic(Last reviewed: Jul 13, 2023)	criteria provided, multiple submitters, no conflicts	VCV000364389	9	107556776	9	104794495	364389	310464	rs146292819	NC_000009.12:104794494:T:G		NM_005502.4	p.Asn1800His	Asn	1800.0	His	NM_005502	ABCA1_HUMAN	PF12698;PF00005;	ABCA1
NM_005502.4(ABCA1):c.5038C>T (p.Arg1680Trp)	ABCA1	R1680W	Tangier disease, variant	Pathogenic(Last reviewed: Jan 1, 2002)	no assertion criteria provided	VCV000009500	9	107560785	9	104798504	9500	24539	rs137854498	NC_000009.12:104798503:G:A		NM_005502.4	p.Arg1680Trp	Arg	1680.0	Trp	NM_005502	ABCA1_HUMAN	PF12698;PF00005;	ABCA1
NM_005502.4(ABCA1):c.2803A>C (p.Asn935His)	ABCA1	N935H	Tangier disease	Pathogenic(Last reviewed: Jan 1, 2002)	no assertion criteria provided	VCV000009498	9	107584802	9	104822521	9498	24537	rs28937314	NC_000009.12:104822520:T:G		NM_005502.4	p.Asn935His	Asn	935.0	His	NM_005502	ABCA1_HUMAN	PF12698;PF00005;	ABCA1
NM_005502.4(ABCA1):c.4517C>T (p.Ser1506Leu)	ABCA1	S1506L	Tangier disease	Pathogenic(Last reviewed: Jul 27, 2001)	no assertion criteria provided	VCV000009496	9	107566949	9	104804668	9496	24535	rs137854497	NC_000009.12:104804667:G:A		NM_005502.4	p.Ser1506Leu	Ser	1506.0	Leu	NM_005502	ABCA1_HUMAN	PF12698;PF00005;	ABCA1
NM_005502.4(ABCA1):c.2810C>T (p.Ala937Val)	ABCA1	A937V	Tangier disease	Pathogenic(Last reviewed: Aug 1, 1999)	no assertion criteria provided	VCV000009489	9	107584795	9	104822514	9489	24528	rs137854495	NC_000009.12:104822513:G:A		NM_005502.4	p.Ala937Val	Ala	937.0	Val	NM_005502	ABCA1_HUMAN	PF12698;PF00005;	ABCA1
NM_005502.4(ABCA1):c.2804A>G (p.Asn935Ser)	ABCA1	N935S	not provided	Pathogenic(Last reviewed: Aug 10, 2022)	criteria provided, single submitter	VCV000009488	9	107584801	9	104822520	9488	24527	rs28937313	NC_000009.12:104822519:T:C		NM_005502.4	p.Asn935Ser	Asn	935.0	Ser	NM_005502	ABCA1_HUMAN	PF12698;PF00005;	ABCA1
NM_005502.4(ABCA1):c.1790A>G (p.Gln597Arg)	ABCA1	Q597R	Tangier disease	Pathogenic(Last reviewed: Aug 1, 1999)	no assertion criteria provided	VCV000009485	9	107593308	9	104831027	9485	24524	rs2853578	NC_000009.12:104831026:T:C		NM_005502.4	p.Gln597Arg	Gln	597.0	Arg	NM_005502	ABCA1_HUMAN	PF12698;PF00005;	ABCA1
NM_005502.4(ABCA1):c.4429T>C (p.Cys1477Arg)	ABCA1	C1477R	Tangier disease	Pathogenic(Last reviewed: Aug 1, 1999)	no assertion criteria provided	VCV000009483	9	107568557	9	104806276	9483	24522	rs137854494	NC_000009.12:104806275:A:G		NM_005502.4	p.Cys1477Arg	Cys	1477.0	Arg	NM_005502	ABCA1_HUMAN	PF12698;PF00005;	ABCA1
NM_000350.3(ABCA4):c.6328T>C (p.Trp2110Arg)	ABCA4	W2110R	not provided	Likely pathogenic(Last reviewed: Sep 2, 2022)	criteria provided, single submitter	VCV002442572	1	94466616	1	94001060	2442572	2416283		NC_000001.11:94001059:A:G		NM_000350.3	p.Trp2110Arg	Trp	2110.0	Arg	NM_000350	ABCA4_HUMAN	PF12698;PF00005;	ABCA4
NM_000350.3(ABCA4):c.5509C>T (p.Pro1837Ser)	ABCA4	P1837S	not provided	Pathogenic(Last reviewed: May 3, 2022)	criteria provided, single submitter	VCV002418843	1	94476893	1	94011337	2418843	1941410		NC_000001.11:94011336:G:A		NM_000350.3	p.Pro1837Ser	Pro	1837.0	Ser	NM_000350	ABCA4_HUMAN	PF12698;PF00005;	ABCA4
NM_000350.3(ABCA4):c.2T>C (p.Met1Thr)	ABCA4	M1T	not provided|Stargardt disease	Pathogenic/Likely pathogenic(Last reviewed: Jul 24, 2023)	criteria provided, multiple submitters, no conflicts	VCV002202817	1	94586600	1	94121044	2202817	1928467		NC_000001.11:94121043:A:G		NM_000350.3	p.Met1Thr	Met	1.0	Thr	NM_000350	ABCA4_HUMAN	PF12698;PF00005;	ABCA4
NM_000350.3(ABCA4):c.91T>C (p.Trp31Arg)	ABCA4	W31R	not provided	Likely pathogenic(Last reviewed: Oct 4, 2022)	criteria provided, single submitter	VCV002202816	1	94578598	1	94113042	2202816	1928466		NC_000001.11:94113041:A:G		NM_000350.3	p.Trp31Arg	Trp	31.0	Arg	NM_000350	ABCA4_HUMAN	PF12698;PF00005;	ABCA4
NM_000350.3(ABCA4):c.164A>G (p.His55Arg)	ABCA4	H55R	not provided	Pathogenic(Last reviewed: Apr 11, 2022)	criteria provided, single submitter	VCV002202813	1	94577132	1	94111576	2202813	1928463		NC_000001.11:94111575:T:C		NM_000350.3	p.His55Arg	His	55.0	Arg	NM_000350	ABCA4_HUMAN	PF12698;PF00005;	ABCA4
NM_000350.3(ABCA4):c.723A>T (p.Glu241Asp)	ABCA4	E241D	not provided	Pathogenic(Last reviewed: Aug 22, 2022)	criteria provided, single submitter	VCV002202808	1	94564395	1	94098839	2202808	1928458		NC_000001.11:94098838:T:A		NM_000350.3	p.Glu241Asp	Glu	241.0	Asp	NM_000350	ABCA4_HUMAN	PF12698;PF00005;	ABCA4
NM_000350.3(ABCA4):c.1574T>G (p.Phe525Cys)	ABCA4	F525C	not provided	Pathogenic(Last reviewed: Mar 26, 2022)	criteria provided, single submitter	VCV002202804	1	94528854	1	94063298	2202804	1928454		NC_000001.11:94063297:A:C		NM_000350.3	p.Phe525Cys	Phe	525.0	Cys	NM_000350	ABCA4_HUMAN	PF12698;PF00005;	ABCA4
NM_000350.3(ABCA4):c.1808A>G (p.Tyr603Cys)	ABCA4	Y603C	not provided	Pathogenic(Last reviewed: Oct 17, 2022)	criteria provided, single submitter	VCV002202803	1	94528262	1	94062706	2202803	1928453		NC_000001.11:94062705:T:C		NM_000350.3	p.Tyr603Cys	Tyr	603.0	Cys	NM_000350	ABCA4_HUMAN	PF12698;PF00005;	ABCA4
NM_000350.3(ABCA4):c.1906C>A (p.Gln636Lys)	ABCA4	Q636K	not provided	Pathogenic(Last reviewed: Sep 6, 2022)	criteria provided, single submitter	VCV002202801	1	94528164	1	94062608	2202801	1928451		NC_000001.11:94062607:G:T		NM_000350.3	p.Gln636Lys	Gln	636.0	Lys	NM_000350	ABCA4_HUMAN	PF12698;PF00005;	ABCA4
NM_000350.3(ABCA4):c.1982T>G (p.Leu661Arg)	ABCA4	L661R	not provided	Likely pathogenic(Last reviewed: Apr 1, 2022)	criteria provided, single submitter	VCV002202800	1	94526271	1	94060715	2202800	1928450		NC_000001.11:94060714:A:C		NM_000350.3	p.Leu661Arg	Leu	661.0	Arg	NM_000350	ABCA4_HUMAN	PF12698;PF00005;	ABCA4
NM_000350.3(ABCA4):c.2864A>G (p.Glu955Gly)	ABCA4	E955G	not provided	Pathogenic(Last reviewed: Aug 20, 2022)	criteria provided, single submitter	VCV002202797	1	94512529	1	94046973	2202797	1928447		NC_000001.11:94046972:T:C		NM_000350.3	p.Glu955Gly	Glu	955.0	Gly	NM_000350	ABCA4_HUMAN	PF12698;PF00005;	ABCA4
NM_000350.3(ABCA4):c.3148G>A (p.Gly1050Ser)	ABCA4	G1050S	not provided	Likely pathogenic(Last reviewed: Dec 12, 2021)	criteria provided, single submitter	VCV002202794	1	94508934	1	94043378	2202794	1928444		NC_000001.11:94043377:C:T		NM_000350.3	p.Gly1050Ser	Gly	1050.0	Ser	NM_000350	ABCA4_HUMAN	PF12698;PF00005;	ABCA4
NM_000350.3(ABCA4):c.3205A>G (p.Lys1069Glu)	ABCA4	K1069E	not provided	Likely pathogenic(Last reviewed: May 6, 2022)	criteria provided, single submitter	VCV002202793	1	94508440	1	94042884	2202793	1928443		NC_000001.11:94042883:T:C		NM_000350.3	p.Lys1069Glu	Lys	1069.0	Glu	NM_000350	ABCA4_HUMAN	PF12698;PF00005;	ABCA4
NM_000350.3(ABCA4):c.3266C>T (p.Thr1089Ile)	ABCA4	T1089I	not provided	Pathogenic(Last reviewed: Jun 9, 2022)	criteria provided, single submitter	VCV002202792	1	94508379	1	94042823	2202792	1928442		NC_000001.11:94042822:G:A		NM_000350.3	p.Thr1089Ile	Thr	1089.0	Ile	NM_000350	ABCA4_HUMAN	PF12698;PF00005;	ABCA4
NM_000350.3(ABCA4):c.3280C>A (p.Pro1094Thr)	ABCA4	P1094T	not provided	Pathogenic(Last reviewed: Apr 15, 2022)	criteria provided, single submitter	VCV002202791	1	94508365	1	94042809	2202791	1928441		NC_000001.11:94042808:G:T		NM_000350.3	p.Pro1094Thr	Pro	1094.0	Thr	NM_000350	ABCA4_HUMAN	PF12698;PF00005;	ABCA4
NM_000350.3(ABCA4):c.6289C>T (p.Pro2097Ser)	ABCA4	P2097S	not provided	Pathogenic(Last reviewed: Oct 7, 2022)	criteria provided, single submitter	VCV002202780	1	94466655	1	94001099	2202780	1928430		NC_000001.11:94001098:G:A		NM_000350.3	p.Pro2097Ser	Pro	2097.0	Ser	NM_000350	ABCA4_HUMAN	PF12698;PF00005;	ABCA4
NM_000350.3(ABCA4):c.6410G>A (p.Cys2137Tyr)	ABCA4	C2137Y	not provided	Pathogenic(Last reviewed: Aug 10, 2022)	criteria provided, single submitter	VCV002202779	1	94466461	1	94000905	2202779	1928429		NC_000001.11:94000904:C:T		NM_000350.3	p.Cys2137Tyr	Cys	2137.0	Tyr	NM_000350	ABCA4_HUMAN	PF12698;PF00005;	ABCA4
NM_000350.3(ABCA4):c.2384G>A (p.Ser795Asn)	ABCA4	S795N	not provided	Pathogenic(Last reviewed: Jul 20, 2022)	criteria provided, single submitter	VCV002151888	1	94520870	1	94055314	2151888	1882055		NC_000001.11:94055313:C:T		NM_000350.3	p.Ser795Asn	Ser	795.0	Asn	NM_000350	ABCA4_HUMAN	PF12698;PF00005;	ABCA4
NM_000350.3(ABCA4):c.5367C>G (p.Ser1789Arg)	ABCA4	S1789R	not provided	Likely pathogenic(Last reviewed: Oct 6, 2022)	criteria provided, single submitter	VCV002151885	1	94480192	1	94014636	2151885	1882052		NC_000001.11:94014635:G:C		NM_000350.3	p.Ser1789Arg	Ser	1789.0	Arg	NM_000350	ABCA4_HUMAN	PF12698;PF00005;	ABCA4
NM_000350.3(ABCA4):c.5621T>C (p.Leu1874Pro)	ABCA4	L1874P	not provided	Likely pathogenic(Last reviewed: Apr 30, 2022)	criteria provided, single submitter	VCV002151884	1	94476449	1	94010893	2151884	1882051		NC_000001.11:94010892:A:G		NM_000350.3	p.Leu1874Pro	Leu	1874.0	Pro	NM_000350	ABCA4_HUMAN	PF12698;PF00005;	ABCA4
NM_000350.3(ABCA4):c.6250G>C (p.Ala2084Pro)	ABCA4	A2084P	not provided	Pathogenic(Last reviewed: Sep 27, 2022)	criteria provided, single submitter	VCV002151882	1	94467446	1	94001890	2151882	1882049		NC_000001.11:94001889:C:G		NM_000350.3	p.Ala2084Pro	Ala	2084.0	Pro	NM_000350	ABCA4_HUMAN	PF12698;PF00005;	ABCA4
NM_000350.3(ABCA4):c.6287A>G (p.Glu2096Gly)	ABCA4	E2096G	not provided	Pathogenic(Last reviewed: Oct 5, 2022)	criteria provided, single submitter	VCV002151881	1	94466657	1	94001101	2151881	1882048		NC_000001.11:94001100:T:C		NM_000350.3	p.Glu2096Gly	Glu	2096.0	Gly	NM_000350	ABCA4_HUMAN	PF12698;PF00005;	ABCA4
NM_000350.3(ABCA4):c.1850A>C (p.Gln617Pro)	ABCA4	Q617P	not provided	Likely pathogenic(Last reviewed: May 3, 2022)	criteria provided, single submitter	VCV002132801	1	94528220	1	94062664	2132801	2191640		NC_000001.11:94062663:T:G		NM_000350.3	p.Gln617Pro	Gln	617.0	Pro	NM_000350	ABCA4_HUMAN	PF12698;PF00005;	ABCA4
NM_000350.3(ABCA4):c.1919C>G (p.Pro640Arg)	ABCA4	P640R	not provided	Likely pathogenic(Last reviewed: May 3, 2022)	criteria provided, single submitter	VCV002132773	1	94528151	1	94062595	2132773	2191612		NC_000001.11:94062594:G:C		NM_000350.3	p.Pro640Arg	Pro	640.0	Arg	NM_000350	ABCA4_HUMAN	PF12698;PF00005;	ABCA4
NM_000350.3(ABCA4):c.3134T>C (p.Met1045Thr)	ABCA4	M1045T	not provided	Likely pathogenic(Last reviewed: Jan 13, 2022)	criteria provided, single submitter	VCV002131785	1	94508948	1	94043392	2131785	2189773		NC_000001.11:94043391:A:G		NM_000350.3	p.Met1045Thr	Met	1045.0	Thr	NM_000350	ABCA4_HUMAN	PF12698;PF00005;	ABCA4
NM_000350.3(ABCA4):c.25C>T (p.Leu9Phe)	ABCA4	L9F	not provided	Likely pathogenic(Last reviewed: Sep 6, 2022)	criteria provided, single submitter	VCV002129982	1	94586577	1	94121021	2129982	2189259		NC_000001.11:94121020:G:A		NM_000350.3	p.Leu9Phe	Leu	9.0	Phe	NM_000350	ABCA4_HUMAN	PF12698;PF00005;	ABCA4
NM_000350.3(ABCA4):c.427C>G (p.Pro143Ala)	ABCA4	P143A	not provided	Likely pathogenic(Last reviewed: Oct 24, 2022)	criteria provided, single submitter	VCV002128435	1	94574148	1	94108592	2128435	2182438		NC_000001.11:94108591:G:C		NM_000350.3	p.Pro143Ala	Pro	143.0	Ala	NM_000350	ABCA4_HUMAN	PF12698;PF00005;	ABCA4
NM_000350.3(ABCA4):c.1918C>T (p.Pro640Ser)	ABCA4	P640S	not provided	Likely pathogenic(Last reviewed: Oct 5, 2022)	criteria provided, single submitter	VCV002122838	1	94528152	1	94062596	2122838	2184598		NC_000001.11:94062595:G:A		NM_000350.3	p.Pro640Ser	Pro	640.0	Ser	NM_000350	ABCA4_HUMAN	PF12698;PF00005;	ABCA4
NM_000350.3(ABCA4):c.6425T>A (p.Ile2142Asn)	ABCA4	I2142N	not provided	Likely pathogenic(Last reviewed: Oct 13, 2022)	criteria provided, single submitter	VCV002119013	1	94466446	1	94000890	2119013	2183361		NC_000001.11:94000889:A:T		NM_000350.3	p.Ile2142Asn	Ile	2142.0	Asn	NM_000350	ABCA4_HUMAN	PF12698;PF00005;	ABCA4
NM_000350.3(ABCA4):c.1529T>A (p.Leu510His)	ABCA4	L510H	not provided	Likely pathogenic(Last reviewed: Oct 24, 2022)	criteria provided, single submitter	VCV002112443	1	94543271	1	94077715	2112443	2171614		NC_000001.11:94077714:A:T		NM_000350.3	p.Leu510His	Leu	510.0	His	NM_000350	ABCA4_HUMAN	PF12698;PF00005;	ABCA4
NM_000350.3(ABCA4):c.613T>C (p.Cys205Arg)	ABCA4	C205R	not provided	Pathogenic(Last reviewed: Mar 20, 2022)	criteria provided, single submitter	VCV002111369	1	94564505	1	94098949	2111369	2163944		NC_000001.11:94098948:A:G		NM_000350.3	p.Cys205Arg	Cys	205.0	Arg	NM_000350	ABCA4_HUMAN	PF12698;PF00005;	ABCA4
NM_000350.3(ABCA4):c.4558G>C (p.Glu1520Gln)	ABCA4	E1520Q	not provided	Likely pathogenic(Last reviewed: Oct 24, 2022)	criteria provided, single submitter	VCV002111288	1	94490586	1	94025030	2111288	2163863		NC_000001.11:94025029:C:G		NM_000350.3	p.Glu1520Gln	Glu	1520.0	Gln	NM_000350	ABCA4_HUMAN	PF12698;PF00005;	ABCA4
NM_000350.3(ABCA4):c.3224C>T (p.Ala1075Val)	ABCA4	A1075V	not provided	Likely pathogenic(Last reviewed: Dec 6, 2021)	criteria provided, single submitter	VCV002108803	1	94508421	1	94042865	2108803	2170561		NC_000001.11:94042864:G:A		NM_000350.3	p.Ala1075Val	Ala	1075.0	Val	NM_000350	ABCA4_HUMAN	PF12698;PF00005;	ABCA4
NM_000350.3(ABCA4):c.6179T>C (p.Leu2060Pro)	ABCA4	L2060P	not provided	Likely pathogenic(Last reviewed: Mar 4, 2022)	criteria provided, single submitter	VCV002105771	1	94467517	1	94001961	2105771	2166232		NC_000001.11:94001960:A:G		NM_000350.3	p.Leu2060Pro	Leu	2060.0	Pro	NM_000350	ABCA4_HUMAN	PF12698;PF00005;	ABCA4
NM_000350.3(ABCA4):c.5522T>A (p.Leu1841Gln)	ABCA4	L1841Q	not provided	Likely pathogenic(Last reviewed: Feb 22, 2022)	criteria provided, single submitter	VCV002101729	1	94476880	1	94011324	2101729	2168669		NC_000001.11:94011323:A:T		NM_000350.3	p.Leu1841Gln	Leu	1841.0	Gln	NM_000350	ABCA4_HUMAN	PF12698;PF00005;	ABCA4
NM_000350.3(ABCA4):c.3412C>T (p.Leu1138Phe)	ABCA4	L1138F	not provided	Likely pathogenic(Last reviewed: Feb 11, 2022)	criteria provided, single submitter	VCV002096974	1	94506875	1	94041319	2096974	2153583		NC_000001.11:94041318:G:A		NM_000350.3	p.Leu1138Phe	Leu	1138.0	Phe	NM_000350	ABCA4_HUMAN	PF12698;PF00005;	ABCA4
NM_000350.3(ABCA4):c.458T>C (p.Ile153Thr)	ABCA4	I153T	not provided	Likely pathogenic(Last reviewed: Oct 24, 2022)	criteria provided, single submitter	VCV002092500	1	94568683	1	94103127	2092500	2149010		NC_000001.11:94103126:A:G		NM_000350.3	p.Ile153Thr	Ile	153.0	Thr	NM_000350	ABCA4_HUMAN	PF12698;PF00005;	ABCA4
NM_000350.3(ABCA4):c.1805G>C (p.Arg602Pro)	ABCA4	R602P	not provided	Likely pathogenic(Last reviewed: Dec 30, 2021)	criteria provided, single submitter	VCV002066654	1	94528265	1	94062709	2066654	2125467		NC_000001.11:94062708:C:G		NM_000350.3	p.Arg602Pro	Arg	602.0	Pro	NM_000350	ABCA4_HUMAN	PF12698;PF00005;	ABCA4
NM_000350.3(ABCA4):c.2941C>G (p.Pro981Ala)	ABCA4	P981A	not provided	Likely pathogenic(Last reviewed: Jul 19, 2022)	criteria provided, single submitter	VCV002041980	1	94510278	1	94044722	2041980	2102452		NC_000001.11:94044721:G:C		NM_000350.3	p.Pro981Ala	Pro	981.0	Ala	NM_000350	ABCA4_HUMAN	PF12698;PF00005;	ABCA4
NM_000350.3(ABCA4):c.3278A>T (p.Asp1093Val)	ABCA4	D1093V	not provided	Likely pathogenic(Last reviewed: Oct 25, 2022)	criteria provided, single submitter	VCV002036773	1	94508367	1	94042811	2036773	2101140		NC_000001.11:94042810:T:A		NM_000350.3	p.Asp1093Val	Asp	1093.0	Val	NM_000350	ABCA4_HUMAN	PF12698;PF00005;	ABCA4
NM_000350.3(ABCA4):c.2402C>T (p.Ala801Val)	ABCA4	A801V	not provided	Likely pathogenic(Last reviewed: Oct 6, 2022)	criteria provided, single submitter	VCV002034333	1	94520852	1	94055296	2034333	2093539		NC_000001.11:94055295:G:A		NM_000350.3	p.Ala801Val	Ala	801.0	Val	NM_000350	ABCA4_HUMAN	PF12698;PF00005;	ABCA4
NM_000350.3(ABCA4):c.5366G>A (p.Ser1789Asn)	ABCA4	S1789N	not provided	Pathogenic(Last reviewed: Aug 30, 2022)	criteria provided, single submitter	VCV002027960	1	94480193	1	94014637	2027960	2078171		NC_000001.11:94014636:C:T		NM_000350.3	p.Ser1789Asn	Ser	1789.0	Asn	NM_000350	ABCA4_HUMAN	PF12698;PF00005;	ABCA4
NM_000350.3(ABCA4):c.5828T>G (p.Leu1943Arg)	ABCA4	L1943R	not provided	Likely pathogenic(Last reviewed: Oct 18, 2022)	criteria provided, single submitter	VCV002023019	1	94474314	1	94008758	2023019	2087341		NC_000001.11:94008757:A:C		NM_000350.3	p.Leu1943Arg	Leu	1943.0	Arg	NM_000350	ABCA4_HUMAN	PF12698;PF00005;	ABCA4
NM_000350.3(ABCA4):c.6397T>C (p.Cys2133Arg)	ABCA4	C2133R	not provided	Likely pathogenic(Last reviewed: Aug 3, 2022)	criteria provided, single submitter	VCV002021273	1	94466474	1	94000918	2021273	2086876		NC_000001.11:94000917:A:G		NM_000350.3	p.Cys2133Arg	Cys	2133.0	Arg	NM_000350	ABCA4_HUMAN	PF12698;PF00005;	ABCA4
NM_000350.3(ABCA4):c.514G>T (p.Gly172Cys)	ABCA4	G172C	not provided	Likely pathogenic(Last reviewed: Oct 24, 2022)	criteria provided, single submitter	VCV002019001	1	94568627	1	94103071	2019001	2069237		NC_000001.11:94103070:C:A		NM_000350.3	p.Gly172Cys	Gly	172.0	Cys	NM_000350	ABCA4_HUMAN	PF12698;PF00005;	ABCA4
NM_000350.3(ABCA4):c.6178C>G (p.Leu2060Val)	ABCA4	L2060V	not provided	Likely pathogenic(Last reviewed: Jul 16, 2022)	criteria provided, single submitter	VCV002017728	1	94467518	1	94001962	2017728	2065369		NC_000001.11:94001961:G:C		NM_000350.3	p.Leu2060Val	Leu	2060.0	Val	NM_000350	ABCA4_HUMAN	PF12698;PF00005;	ABCA4
NM_000350.3(ABCA4):c.3384C>A (p.Asp1128Glu)	ABCA4	D1128E	not provided	Pathogenic(Last reviewed: Jun 14, 2022)	criteria provided, single submitter	VCV002006592	1	94506903	1	94041347	2006592	2069686		NC_000001.11:94041346:G:T		NM_000350.3	p.Asp1128Glu	Asp	1128.0	Glu	NM_000350	ABCA4_HUMAN	PF12698;PF00005;	ABCA4
NM_000350.3(ABCA4):c.4381T>C (p.Trp1461Arg)	ABCA4	W1461R	not provided	Pathogenic(Last reviewed: Sep 13, 2022)	criteria provided, single submitter	VCV002006556	1	94495159	1	94029603	2006556	2069650		NC_000001.11:94029602:A:G		NM_000350.3	p.Trp1461Arg	Trp	1461.0	Arg	NM_000350	ABCA4_HUMAN	PF12698;PF00005;	ABCA4
NM_000350.3(ABCA4):c.4258G>C (p.Asp1420His)	ABCA4	D1420H	not provided	Likely pathogenic(Last reviewed: May 28, 2022)	criteria provided, single submitter	VCV002000194	1	94496078	1	94030522	2000194	2050828		NC_000001.11:94030521:C:G		NM_000350.3	p.Asp1420His	Asp	1420.0	His	NM_000350	ABCA4_HUMAN	PF12698;PF00005;	ABCA4
NM_000350.3(ABCA4):c.5069T>G (p.Met1690Arg)	ABCA4	M1690R	not provided	Pathogenic(Last reviewed: May 28, 2022)	criteria provided, single submitter	VCV002000193	1	94485265	1	94019709	2000193	2050827		NC_000001.11:94019708:A:C		NM_000350.3	p.Met1690Arg	Met	1690.0	Arg	NM_000350	ABCA4_HUMAN	PF12698;PF00005;	ABCA4
NM_000350.3(ABCA4):c.5389T>C (p.Cys1797Arg)	ABCA4	C1797R	not provided	Likely pathogenic(Last reviewed: May 25, 2022)	criteria provided, single submitter	VCV001998873	1	94480170	1	94014614	1998873	2050794		NC_000001.11:94014613:A:G		NM_000350.3	p.Cys1797Arg	Cys	1797.0	Arg	NM_000350	ABCA4_HUMAN	PF12698;PF00005;	ABCA4
NM_000350.3(ABCA4):c.1933G>T (p.Asp645Tyr)	ABCA4	D645Y	not provided	Pathogenic(Last reviewed: Sep 19, 2022)	criteria provided, single submitter	VCV001998012	1	94528137	1	94062581	1998012	2057232		NC_000001.11:94062580:C:A		NM_000350.3	p.Asp645Tyr	Asp	645.0	Tyr	NM_000350	ABCA4_HUMAN	PF12698;PF00005;	ABCA4
NM_000350.3(ABCA4):c.689G>A (p.Cys230Tyr)	ABCA4	C230Y	not provided	Likely pathogenic(Last reviewed: May 19, 2022)	criteria provided, single submitter	VCV001996330	1	94564429	1	94098873	1996330	2053405		NC_000001.11:94098872:C:T		NM_000350.3	p.Cys230Tyr	Cys	230.0	Tyr	NM_000350	ABCA4_HUMAN	PF12698;PF00005;	ABCA4
NM_000350.3(ABCA4):c.1612G>A (p.Ala538Thr)	ABCA4	A538T	not provided	Pathogenic(Last reviewed: May 15, 2022)	criteria provided, single submitter	VCV001994524	1	94528816	1	94063260	1994524	2056324		NC_000001.11:94063259:C:T		NM_000350.3	p.Ala538Thr	Ala	538.0	Thr	NM_000350	ABCA4_HUMAN	PF12698;PF00005;	ABCA4
NM_000350.3(ABCA4):c.3352C>A (p.His1118Asn)	ABCA4	H1118N	not provided	Likely pathogenic(Last reviewed: May 12, 2022)	criteria provided, single submitter	VCV001993341	1	94506935	1	94041379	1993341	2049128		NC_000001.11:94041378:G:T		NM_000350.3	p.His1118Asn	His	1118.0	Asn	NM_000350	ABCA4_HUMAN	PF12698;PF00005;	ABCA4
NM_000350.3(ABCA4):c.370C>G (p.Arg124Gly)	ABCA4	R124G	not provided	Likely pathogenic(Last reviewed: Aug 29, 2022)	criteria provided, single submitter	VCV001988602	1	94574205	1	94108649	1988602	2047750		NC_000001.11:94108648:G:C		NM_000350.3	p.Arg124Gly	Arg	124.0	Gly	NM_000350	ABCA4_HUMAN	PF12698;PF00005;	ABCA4
NM_000350.3(ABCA4):c.3308T>G (p.Leu1103Arg)	ABCA4	L1103R	not provided	Pathogenic(Last reviewed: Jul 19, 2022)	criteria provided, single submitter	VCV001972899	1	94508337	1	94042781	1972899	2033327		NC_000001.11:94042780:A:C		NM_000350.3	p.Leu1103Arg	Leu	1103.0	Arg	NM_000350	ABCA4_HUMAN	PF12698;PF00005;	ABCA4
NM_000350.3(ABCA4):c.5573A>G (p.Tyr1858Cys)	ABCA4	Y1858C	not provided	Likely pathogenic(Last reviewed: Jul 5, 2022)	criteria provided, single submitter	VCV001972408	1	94476829	1	94011273	1972408	2025967		NC_000001.11:94011272:T:C		NM_000350.3	p.Tyr1858Cys	Tyr	1858.0	Cys	NM_000350	ABCA4_HUMAN	PF12698;PF00005;	ABCA4
NM_000350.3(ABCA4):c.5527C>G (p.Arg1843Gly)	ABCA4	R1843G	not provided	Likely pathogenic(Last reviewed: Oct 12, 2022)	criteria provided, single submitter	VCV001960314	1	94476875	1	94011319	1960314	2012698		NC_000001.11:94011318:G:C		NM_000350.3	p.Arg1843Gly	Arg	1843.0	Gly	NM_000350	ABCA4_HUMAN	PF12698;PF00005;	ABCA4
NM_000350.3(ABCA4):c.614G>A (p.Cys205Tyr)	ABCA4	C205Y	not provided	Likely pathogenic(Last reviewed: Aug 3, 2022)	criteria provided, single submitter	VCV001955197	1	94564504	1	94098948	1955197	2011465		NC_000001.11:94098947:C:T		NM_000350.3	p.Cys205Tyr	Cys	205.0	Tyr	NM_000350	ABCA4_HUMAN	PF12698;PF00005;	ABCA4
NM_000350.3(ABCA4):c.2323C>A (p.Pro775Thr)	ABCA4	P775T	not provided	Likely pathogenic(Last reviewed: Mar 23, 2022)	criteria provided, single submitter	VCV001951379	1	94522216	1	94056660	1951379	2014108		NC_000001.11:94056659:G:T		NM_000350.3	p.Pro775Thr	Pro	775.0	Thr	NM_000350	ABCA4_HUMAN	PF12698;PF00005;	ABCA4
NM_000350.3(ABCA4):c.182T>C (p.Met61Thr)	ABCA4	M61T	not provided	Pathogenic(Last reviewed: Jul 30, 2022)	criteria provided, single submitter	VCV001928109	1	94577114	1	94111558	1928109	1980959		NC_000001.11:94111557:A:G		NM_000350.3	p.Met61Thr	Met	61.0	Thr	NM_000350	ABCA4_HUMAN	PF12698;PF00005;	ABCA4
NM_000350.3(ABCA4):c.1289C>A (p.Ala430Asp)	ABCA4	A430D	not provided	Pathogenic(Last reviewed: Jul 31, 2022)	criteria provided, single submitter	VCV001916202	1	94544213	1	94078657	1916202	1967784		NC_000001.11:94078656:G:T		NM_000350.3	p.Ala430Asp	Ala	430.0	Asp	NM_000350	ABCA4_HUMAN	PF12698;PF00005;	ABCA4
NM_000350.3(ABCA4):c.5332A>G (p.Met1778Val)	ABCA4	M1778V	not provided	Pathogenic(Last reviewed: Aug 13, 2022)	criteria provided, single submitter	VCV001914754	1	94480227	1	94014671	1914754	1977562		NC_000001.11:94014670:T:C		NM_000350.3	p.Met1778Val	Met	1778.0	Val	NM_000350	ABCA4_HUMAN	PF12698;PF00005;	ABCA4
NM_000350.3(ABCA4):c.2971G>A (p.Gly991Arg)	ABCA4	G991R	not provided	Pathogenic(Last reviewed: Sep 28, 2022)	criteria provided, single submitter	VCV001904854	1	94510248	1	94044692	1904854	1961633		NC_000001.11:94044691:C:T		NM_000350.3	p.Gly991Arg	Gly	991.0	Arg	NM_000350	ABCA4_HUMAN	PF12698;PF00005;	ABCA4
NM_000350.3(ABCA4):c.1508T>C (p.Phe503Ser)	ABCA4	F503S	Severe early-childhood-onset retinal dystrophy	Likely pathogenic(Last reviewed: Feb 2, 2022)	criteria provided, single submitter	VCV001805043	1	94543292	1	94077736	1805043	1862058		NC_000001.11:94077735:A:G		NM_000350.3	p.Phe503Ser	Phe	503.0	Ser	NM_000350	ABCA4_HUMAN	PF12698;PF00005;	ABCA4
NM_000350.3(ABCA4):c.2453G>C (p.Gly818Ala)	ABCA4	G818A	Stargardt disease	Pathogenic(Last reviewed: Dec 20, 2022)	no assertion criteria provided	VCV001804636	1	94520801	1	94055245	1804636	1861652		NC_000001.11:94055244:C:G		NM_000350.3	p.Gly818Ala	Gly	818.0	Ala	NM_000350	ABCA4_HUMAN	PF12698;PF00005;	ABCA4
NM_000350.3(ABCA4):c.689G>T (p.Cys230Phe)	ABCA4	C230F	Stargardt disease	Likely pathogenic(Last reviewed: Dec 19, 2022)	no assertion criteria provided	VCV001804176	1	94564429	1	94098873	1804176	1861197		NC_000001.11:94098872:C:A		NM_000350.3	p.Cys230Phe	Cys	230.0	Phe	NM_000350	ABCA4_HUMAN	PF12698;PF00005;	ABCA4
NM_000350.3(ABCA4):c.4313C>A (p.Pro1438Gln)	ABCA4	P1438Q	Stargardt disease	Likely pathogenic(Last reviewed: Dec 19, 2022)	no assertion criteria provided	VCV001804175	1	94496023	1	94030467	1804175	1861196		NC_000001.11:94030466:G:T		NM_000350.3	p.Pro1438Gln	Pro	1438.0	Gln	NM_000350	ABCA4_HUMAN	PF12698;PF00005;	ABCA4
NM_000350.3(ABCA4):c.5113C>G (p.Arg1705Gly)	ABCA4	R1705G	Severe early-childhood-onset retinal dystrophy	Likely pathogenic(Last reviewed: Nov 4, 2022)	criteria provided, single submitter	VCV001713269	1	94485221	1	94019665	1713269	1770782		NC_000001.11:94019664:G:C		NM_000350.3	p.Arg1705Gly	Arg	1705.0	Gly	NM_000350	ABCA4_HUMAN	PF12698;PF00005;	ABCA4
NM_000350.3(ABCA4):c.1698C>G (p.His566Gln)	ABCA4	H566Q	Retinitis pigmentosa 19	Pathogenic(Last reviewed: Jan 23, 2019)	criteria provided, single submitter	VCV001704303	1	94528730	1	94063174	1704303	1698838		NC_000001.11:94063173:G:C		NM_000350.3	p.His566Gln	His	566.0	Gln	NM_000350	ABCA4_HUMAN	PF12698;PF00005;	ABCA4
NM_000350.3(ABCA4):c.6698A>T (p.Glu2233Val)	ABCA4	E2233V	Severe early-childhood-onset retinal dystrophy	Likely pathogenic(Last reviewed: Jun 21, 2022)	criteria provided, single submitter	VCV001692998	1	94463448	1	93997892	1692998	1685438		NC_000001.11:93997891:T:A		NM_000350.3	p.Glu2233Val	Glu	2233.0	Val	NM_000350	ABCA4_HUMAN	PF12698;PF00005;	ABCA4
NM_000350.3(ABCA4):c.3211T>C (p.Ser1071Pro)	ABCA4	S1071P	not provided	Pathogenic(Last reviewed: Aug 16, 2022)	criteria provided, single submitter	VCV001519284	1	94508434	1	94042878	1519284	1433781		NC_000001.11:94042877:A:G		NM_000350.3	p.Ser1071Pro	Ser	1071.0	Pro	NM_000350	ABCA4_HUMAN	PF12698;PF00005;	ABCA4
NM_000350.3(ABCA4):c.2288C>A (p.Ala763Asp)	ABCA4	A763D	not provided	Likely pathogenic(Last reviewed: Jan 11, 2022)	criteria provided, single submitter	VCV001513718	1	94522251	1	94056695	1513718	1468907		NC_000001.11:94056694:G:T		NM_000350.3	p.Ala763Asp	Ala	763.0	Asp	NM_000350	ABCA4_HUMAN	PF12698;PF00005;	ABCA4
NM_000350.3(ABCA4):c.1934A>G (p.Asp645Gly)	ABCA4	D645G	not provided	Likely pathogenic(Last reviewed: Oct 14, 2021)	criteria provided, single submitter	VCV001512870	1	94528136	1	94062580	1512870	1380963		NC_000001.11:94062579:T:C		NM_000350.3	p.Asp645Gly	Asp	645.0	Gly	NM_000350	ABCA4_HUMAN	PF12698;PF00005;	ABCA4
NM_000350.3(ABCA4):c.5863G>A (p.Val1955Met)	ABCA4	V1955M	not provided	Likely pathogenic(Last reviewed: Aug 25, 2021)	criteria provided, single submitter	VCV001511031	1	94473826	1	94008270	1511031	1377846		NC_000001.11:94008269:C:T		NM_000350.3	p.Val1955Met	Val	1955.0	Met	NM_000350	ABCA4_HUMAN	PF12698;PF00005;	ABCA4
NM_000350.3(ABCA4):c.209T>C (p.Leu70Pro)	ABCA4	L70P	not provided	Likely pathogenic(Last reviewed: Feb 8, 2022)	criteria provided, single submitter	VCV001503537	1	94577087	1	94111531	1503537	1401254		NC_000001.11:94111530:A:G		NM_000350.3	p.Leu70Pro	Leu	70.0	Pro	NM_000350	ABCA4_HUMAN	PF12698;PF00005;	ABCA4
NM_000350.3(ABCA4):c.3094G>C (p.Gly1032Arg)	ABCA4	G1032R	not provided	Likely pathogenic(Last reviewed: Sep 14, 2021)	criteria provided, single submitter	VCV001503129	1	94508988	1	94043432	1503129	1404721		NC_000001.11:94043431:C:G		NM_000350.3	p.Gly1032Arg	Gly	1032.0	Arg	NM_000350	ABCA4_HUMAN	PF12698;PF00005;	ABCA4
NM_000350.3(ABCA4):c.3218C>T (p.Ala1073Val)	ABCA4	A1073V	not provided	Likely pathogenic(Last reviewed: Jul 12, 2022)	criteria provided, single submitter	VCV001502984	1	94508427	1	94042871	1502984	1404577		NC_000001.11:94042870:G:A		NM_000350.3	p.Ala1073Val	Ala	1073.0	Val	NM_000350	ABCA4_HUMAN	PF12698;PF00005;	ABCA4
NM_000350.3(ABCA4):c.3066G>C (p.Glu1022Asp)	ABCA4	E1022D	not provided	Likely pathogenic(Last reviewed: Oct 14, 2021)	criteria provided, single submitter	VCV001502385	1	94509016	1	94043460	1502385	1504157		NC_000001.11:94043459:C:G		NM_000350.3	p.Glu1022Asp	Glu	1022.0	Asp	NM_000350	ABCA4_HUMAN	PF12698;PF00005;	ABCA4
NM_000350.3(ABCA4):c.3293G>A (p.Arg1098His)	ABCA4	R1098H	not provided	Likely pathogenic(Last reviewed: Sep 1, 2022)	criteria provided, single submitter	VCV001487349	1	94508352	1	94042796	1487349	1485242		NC_000001.11:94042795:C:T		NM_000350.3	p.Arg1098His	Arg	1098.0	His	NM_000350	ABCA4_HUMAN	PF12698;PF00005;	ABCA4
NM_000350.3(ABCA4):c.2029G>A (p.Glu677Lys)	ABCA4	E677K	not provided	Likely pathogenic(Last reviewed: Oct 13, 2021)	criteria provided, single submitter	VCV001487020	1	94526224	1	94060668	1487020	1406877		NC_000001.11:94060667:C:T		NM_000350.3	p.Glu677Lys	Glu	677.0	Lys	NM_000350	ABCA4_HUMAN	PF12698;PF00005;	ABCA4
NM_000350.3(ABCA4):c.5929G>T (p.Gly1977Cys)	ABCA4	G1977C	not provided	Likely pathogenic(Last reviewed: Jun 10, 2022)	criteria provided, single submitter	VCV001482182	1	94473266	1	94007710	1482182	1445418		NC_000001.11:94007709:C:A		NM_000350.3	p.Gly1977Cys	Gly	1977.0	Cys	NM_000350	ABCA4_HUMAN	PF12698;PF00005;	ABCA4
NM_000350.3(ABCA4):c.4313C>G (p.Pro1438Arg)	ABCA4	P1438R	not provided	Likely pathogenic(Last reviewed: Sep 1, 2021)	criteria provided, single submitter	VCV001481282	1	94496023	1	94030467	1481282	1451720		NC_000001.11:94030466:G:C		NM_000350.3	p.Pro1438Arg	Pro	1438.0	Arg	NM_000350	ABCA4_HUMAN	PF12698;PF00005;	ABCA4
NM_000350.3(ABCA4):c.5753A>G (p.Asp1918Gly)	ABCA4	D1918G	not provided	Likely pathogenic(Last reviewed: Oct 14, 2021)	criteria provided, single submitter	VCV001481126	1	94474389	1	94008833	1481126	1451564		NC_000001.11:94008832:T:C		NM_000350.3	p.Asp1918Gly	Asp	1918.0	Gly	NM_000350	ABCA4_HUMAN	PF12698;PF00005;	ABCA4
NM_000350.3(ABCA4):c.6446G>C (p.Arg2149Pro)	ABCA4	R2149P	not provided	Likely pathogenic(Last reviewed: Jun 17, 2022)	criteria provided, single submitter	VCV001480664	1	94466425	1	94000869	1480664	1428877		NC_000001.11:94000868:C:G		NM_000350.3	p.Arg2149Pro	Arg	2149.0	Pro	NM_000350	ABCA4_HUMAN	PF12698;PF00005;	ABCA4
NM_000350.3(ABCA4):c.4103G>A (p.Arg1368His)	ABCA4	R1368H	not provided	Likely pathogenic(Last reviewed: Sep 17, 2021)	criteria provided, single submitter	VCV001479388	1	94497359	1	94031803	1479388	1439111		NC_000001.11:94031802:C:T		NM_000350.3	p.Arg1368His	Arg	1368.0	His	NM_000350	ABCA4_HUMAN	PF12698;PF00005;	ABCA4
NM_000350.3(ABCA4):c.2491G>T (p.Gly831Trp)	ABCA4	G831W	not provided	Likely pathogenic(Last reviewed: Oct 2, 2021)	criteria provided, single submitter	VCV001478865	1	94520763	1	94055207	1478865	1430100		NC_000001.11:94055206:C:A		NM_000350.3	p.Gly831Trp	Gly	831.0	Trp	NM_000350	ABCA4_HUMAN	PF12698;PF00005;	ABCA4
NM_000350.3(ABCA4):c.6416G>A (p.Arg2139Gln)	ABCA4	R2139Q	not provided	Likely pathogenic(Last reviewed: Jun 4, 2022)	criteria provided, single submitter	VCV001477198	1	94466455	1	94000899	1477198	1413383		NC_000001.11:94000898:C:T		NM_000350.3	p.Arg2139Gln	Arg	2139.0	Gln	NM_000350	ABCA4_HUMAN	PF12698;PF00005;	ABCA4
NM_000350.3(ABCA4):c.4327C>T (p.Arg1443Cys)	ABCA4	R1443C	not provided	Likely pathogenic(Last reviewed: Jul 3, 2022)	criteria provided, single submitter	VCV001476832	1	94496009	1	94030453	1476832	1416897		NC_000001.11:94030452:G:A		NM_000350.3	p.Arg1443Cys	Arg	1443.0	Cys	NM_000350	ABCA4_HUMAN	PF12698;PF00005;	ABCA4
NM_000350.3(ABCA4):c.2942C>T (p.Pro981Leu)	ABCA4	P981L	not provided	Likely pathogenic(Last reviewed: Oct 10, 2021)	criteria provided, single submitter	VCV001476496	1	94510277	1	94044721	1476496	1339269		NC_000001.11:94044720:G:A		NM_000350.3	p.Pro981Leu	Pro	981.0	Leu	NM_000350	ABCA4_HUMAN	PF12698;PF00005;	ABCA4
NM_000350.3(ABCA4):c.3384C>G (p.Asp1128Glu)	ABCA4	D1128E	not provided	Likely pathogenic(Last reviewed: Oct 19, 2022)	criteria provided, single submitter	VCV001474681	1	94506903	1	94041347	1474681	1503768		NC_000001.11:94041346:G:C		NM_000350.3	p.Asp1128Glu	Asp	1128.0	Glu	NM_000350	ABCA4_HUMAN	PF12698;PF00005;	ABCA4
NM_000350.3(ABCA4):c.2870A>C (p.Gln957Pro)	ABCA4	Q957P	not provided	Pathogenic(Last reviewed: Apr 25, 2022)	criteria provided, single submitter	VCV001473734	1	94512523	1	94046967	1473734	1387730		NC_000001.11:94046966:T:G		NM_000350.3	p.Gln957Pro	Gln	957.0	Pro	NM_000350	ABCA4_HUMAN	PF12698;PF00005;	ABCA4
NM_000350.3(ABCA4):c.3281C>A (p.Pro1094His)	ABCA4	P1094H	not provided	Likely pathogenic(Last reviewed: Sep 1, 2021)	criteria provided, single submitter	VCV001473032	1	94508364	1	94042808	1473032	1501277		NC_000001.11:94042807:G:T		NM_000350.3	p.Pro1094His	Pro	1094.0	His	NM_000350	ABCA4_HUMAN	PF12698;PF00005;	ABCA4
NM_000350.3(ABCA4):c.2915C>T (p.Thr972Ile)	ABCA4	T972I	not provided	Likely pathogenic(Last reviewed: Jun 4, 2022)	criteria provided, single submitter	VCV001472288	1	94512478	1	94046922	1472288	1385436		NC_000001.11:94046921:G:A		NM_000350.3	p.Thr972Ile	Thr	972.0	Ile	NM_000350	ABCA4_HUMAN	PF12698;PF00005;	ABCA4
NM_000350.3(ABCA4):c.2933G>C (p.Gly978Ala)	ABCA4	G978A	not provided	Likely pathogenic(Last reviewed: Nov 1, 2021)	criteria provided, single submitter	VCV001471057	1	94510286	1	94044730	1471057	1395284		NC_000001.11:94044729:C:G		NM_000350.3	p.Gly978Ala	Gly	978.0	Ala	NM_000350	ABCA4_HUMAN	PF12698;PF00005;	ABCA4
NM_000350.3(ABCA4):c.5900G>A (p.Cys1967Tyr)	ABCA4	C1967Y	not provided	Likely pathogenic(Last reviewed: Aug 14, 2021)	criteria provided, single submitter	VCV001468145	1	94473295	1	94007739	1468145	1362390		NC_000001.11:94007738:C:T		NM_000350.3	p.Cys1967Tyr	Cys	1967.0	Tyr	NM_000350	ABCA4_HUMAN	PF12698;PF00005;	ABCA4
NM_000350.3(ABCA4):c.5950A>T (p.Met1984Leu)	ABCA4	M1984L	not provided	Likely pathogenic(Last reviewed: Jun 20, 2022)	criteria provided, single submitter	VCV001466733	1	94473245	1	94007689	1466733	1348091		NC_000001.11:94007688:T:A		NM_000350.3	p.Met1984Leu	Met	1984.0	Leu	NM_000350	ABCA4_HUMAN	PF12698;PF00005;	ABCA4
NM_000350.3(ABCA4):c.6049T>C (p.Cys2017Arg)	ABCA4	C2017R	not provided	Pathogenic(Last reviewed: Aug 16, 2022)	criteria provided, single submitter	VCV001458238	1	94471095	1	94005539	1458238	1467953		NC_000001.11:94005538:A:G		NM_000350.3	p.Cys2017Arg	Cys	2017.0	Arg	NM_000350	ABCA4_HUMAN	PF12698;PF00005;	ABCA4
NM_000350.3(ABCA4):c.66G>T (p.Lys22Asn)	ABCA4	K22N	not provided	Pathogenic(Last reviewed: Oct 24, 2022)	criteria provided, single submitter	VCV001457722	1	94586536	1	94120980	1457722	1393661		NC_000001.11:94120979:C:A		NM_000350.3	p.Lys22Asn	Lys	22.0	Asn	NM_000350	ABCA4_HUMAN	PF12698;PF00005;	ABCA4
NM_000350.3(ABCA4):c.1022A>G (p.Glu341Gly)	ABCA4	E341G	not provided	Pathogenic(Last reviewed: Sep 7, 2022)	criteria provided, single submitter	VCV001457706	1	94546111	1	94080555	1457706	1393646		NC_000001.11:94080554:T:C		NM_000350.3	p.Glu341Gly	Glu	341.0	Gly	NM_000350	ABCA4_HUMAN	PF12698;PF00005;	ABCA4
NM_000350.3(ABCA4):c.4102C>T (p.Arg1368Cys)	ABCA4	R1368C	not provided|Stargardt disease	Pathogenic(Last reviewed: Aug 28, 2023)	criteria provided, multiple submitters, no conflicts	VCV001457682	1	94497360	1	94031804	1457682	1393622		NC_000001.11:94031803:G:A		NM_000350.3	p.Arg1368Cys	Arg	1368.0	Cys	NM_000350	ABCA4_HUMAN	PF12698;PF00005;	ABCA4
NM_000350.3(ABCA4):c.6190G>A (p.Ala2064Thr)	ABCA4	A2064T	not provided	Pathogenic(Last reviewed: Feb 22, 2022)	criteria provided, single submitter	VCV001457651	1	94467506	1	94001950	1457651	1393592		NC_000001.11:94001949:C:T		NM_000350.3	p.Ala2064Thr	Ala	2064.0	Thr	NM_000350	ABCA4_HUMAN	PF12698;PF00005;	ABCA4
NM_000350.3(ABCA4):c.5070G>A (p.Met1690Ile)	ABCA4	M1690I	not provided	Pathogenic(Last reviewed: Sep 17, 2021)	criteria provided, single submitter	VCV001456885	1	94485264	1	94019708	1456885	1454987		NC_000001.11:94019707:C:T		NM_000350.3	p.Met1690Ile	Met	1690.0	Ile	NM_000350	ABCA4_HUMAN	PF12698;PF00005;	ABCA4
NM_000350.3(ABCA4):c.4103G>T (p.Arg1368Leu)	ABCA4	R1368L	not provided	Pathogenic(Last reviewed: Nov 1, 2022)	criteria provided, single submitter	VCV001452798	1	94497359	1	94031803	1452798	1431942		NC_000001.11:94031802:C:A		NM_000350.3	p.Arg1368Leu	Arg	1368.0	Leu	NM_000350	ABCA4_HUMAN	PF12698;PF00005;	ABCA4
NM_000350.3(ABCA4):c.2972G>T (p.Gly991Val)	ABCA4	G991V	not provided	Pathogenic(Last reviewed: Jul 12, 2022)	criteria provided, single submitter	VCV001452669	1	94510247	1	94044691	1452669	1364388		NC_000001.11:94044690:C:A		NM_000350.3	p.Gly991Val	Gly	991.0	Val	NM_000350	ABCA4_HUMAN	PF12698;PF00005;	ABCA4
NM_000350.3(ABCA4):c.287A>T (p.Asn96Ile)	ABCA4	N96I	not provided	Pathogenic(Last reviewed: Nov 19, 2021)	criteria provided, single submitter	VCV001451620	1	94577009	1	94111453	1451620	1426020		NC_000001.11:94111452:T:A		NM_000350.3	p.Asn96Ile	Asn	96.0	Ile	NM_000350	ABCA4_HUMAN	PF12698;PF00005;	ABCA4
NM_000350.3(ABCA4):c.2743G>A (p.Asp915Asn)	ABCA4	D915N	not provided	Pathogenic(Last reviewed: Nov 1, 2022)	criteria provided, single submitter	VCV001448712	1	94514424	1	94048868	1448712	1423411		NC_000001.11:94048867:C:T		NM_000350.3	p.Asp915Asn	Asp	915.0	Asn	NM_000350	ABCA4_HUMAN	PF12698;PF00005;	ABCA4
NM_000350.3(ABCA4):c.4102C>G (p.Arg1368Gly)	ABCA4	R1368G	not provided	Pathogenic(Last reviewed: Jun 20, 2022)	criteria provided, single submitter	VCV001437896	1	94497360	1	94031804	1437896	1510633		NC_000001.11:94031803:G:C		NM_000350.3	p.Arg1368Gly	Arg	1368.0	Gly	NM_000350	ABCA4_HUMAN	PF12698;PF00005;	ABCA4
NM_000350.3(ABCA4):c.6220G>A (p.Gly2074Ser)	ABCA4	G2074S	not provided	Pathogenic(Last reviewed: Aug 9, 2022)	criteria provided, single submitter	VCV001437316	1	94467476	1	94001920	1437316	1513932		NC_000001.11:94001919:C:T		NM_000350.3	p.Gly2074Ser	Gly	2074.0	Ser	NM_000350	ABCA4_HUMAN	PF12698;PF00005;	ABCA4
NM_000350.3(ABCA4):c.3300C>G (p.Ile1100Met)	ABCA4	I1100M	not provided	Pathogenic(Last reviewed: Oct 21, 2021)	criteria provided, single submitter	VCV001423886	1	94508345	1	94042789	1423886	1415070		NC_000001.11:94042788:G:C		NM_000350.3	p.Ile1100Met	Ile	1100.0	Met	NM_000350	ABCA4_HUMAN	PF12698;PF00005;	ABCA4
NM_000350.3(ABCA4):c.1006T>C (p.Ser336Pro)	ABCA4	S336P	not provided	Pathogenic(Last reviewed: Oct 20, 2021)	criteria provided, single submitter	VCV001417475	1	94546127	1	94080571	1417475	1373962		NC_000001.11:94080570:A:G		NM_000350.3	p.Ser336Pro	Ser	336.0	Pro	NM_000350	ABCA4_HUMAN	PF12698;PF00005;	ABCA4
NM_000350.3(ABCA4):c.4177G>A (p.Val1393Ile)	ABCA4	V1393I	not provided	Pathogenic(Last reviewed: Apr 25, 2022)	criteria provided, single submitter	VCV001413277	1	94496628	1	94031072	1413277	1461319		NC_000001.11:94031071:C:T		NM_000350.3	p.Val1393Ile	Val	1393.0	Ile	NM_000350	ABCA4_HUMAN	PF12698;PF00005;	ABCA4
NM_000350.3(ABCA4):c.6121G>A (p.Gly2041Ser)	ABCA4	G2041S	not provided	Pathogenic(Last reviewed: Sep 1, 2022)	criteria provided, single submitter	VCV001410089	1	94471023	1	94005467	1410089	1435344		NC_000001.11:94005466:C:T		NM_000350.3	p.Gly2041Ser	Gly	2041.0	Ser	NM_000350	ABCA4_HUMAN	PF12698;PF00005;	ABCA4
NM_000350.3(ABCA4):c.6290C>T (p.Pro2097Leu)	ABCA4	P2097L	not provided	Likely pathogenic(Last reviewed: Oct 7, 2022)	criteria provided, single submitter	VCV001393961	1	94466654	1	94001098	1393961	1422500		NC_000001.11:94001097:G:A		NM_000350.3	p.Pro2097Leu	Pro	2097.0	Leu	NM_000350	ABCA4_HUMAN	PF12698;PF00005;	ABCA4
NM_000350.3(ABCA4):c.5908C>A (p.Leu1970Ile)	ABCA4	L1970I	not provided	Likely pathogenic(Last reviewed: Jan 4, 2022)	criteria provided, single submitter	VCV001392712	1	94473287	1	94007731	1392712	1502614		NC_000001.11:94007730:G:T		NM_000350.3	p.Leu1970Ile	Leu	1970.0	Ile	NM_000350	ABCA4_HUMAN	PF12698;PF00005;	ABCA4
NM_000350.3(ABCA4):c.57A>T (p.Lys19Asn)	ABCA4	K19N	not provided	Likely pathogenic(Last reviewed: Oct 24, 2022)	criteria provided, single submitter	VCV001377355	1	94586545	1	94120989	1377355	1473026		NC_000001.11:94120988:T:A		NM_000350.3	p.Lys19Asn	Lys	19.0	Asn	NM_000350	ABCA4_HUMAN	PF12698;PF00005;	ABCA4
NM_000350.3(ABCA4):c.1293G>C (p.Trp431Cys)	ABCA4	W431C	not provided	Pathogenic(Last reviewed: Jul 18, 2022)	criteria provided, single submitter	VCV001364604	1	94544209	1	94078653	1364604	1409085		NC_000001.11:94078652:C:G		NM_000350.3	p.Trp431Cys	Trp	431.0	Cys	NM_000350	ABCA4_HUMAN	PF12698;PF00005;	ABCA4
NM_000350.3(ABCA4):c.6389T>A (p.Met2130Lys)	ABCA4	M2130K	not provided	Pathogenic(Last reviewed: Sep 13, 2022)	criteria provided, single submitter	VCV001364039	1	94466482	1	94000926	1364039	1385979		NC_000001.11:94000925:A:T		NM_000350.3	p.Met2130Lys	Met	2130.0	Lys	NM_000350	ABCA4_HUMAN	PF12698;PF00005;	ABCA4
NM_000350.3(ABCA4):c.215G>T (p.Gly72Val)	ABCA4	G72V	not provided	Pathogenic(Last reviewed: Jan 6, 2022)	criteria provided, single submitter	VCV001356962	1	94577081	1	94111525	1356962	1348393		NC_000001.11:94111524:C:A		NM_000350.3	p.Gly72Val	Gly	72.0	Val	NM_000350	ABCA4_HUMAN	PF12698;PF00005;	ABCA4
NM_000350.3(ABCA4):c.53G>A (p.Arg18Gln)	ABCA4	R18Q	not provided	Pathogenic(Last reviewed: Sep 24, 2021)	criteria provided, single submitter	VCV001350865	1	94586549	1	94120993	1350865	1492453		NC_000001.11:94120992:C:T		NM_000350.3	p.Arg18Gln	Arg	18.0	Gln	NM_000350	ABCA4_HUMAN	PF12698;PF00005;	ABCA4
NM_000350.3(ABCA4):c.2522A>C (p.Gln841Pro)	ABCA4	Q841P	not provided	Pathogenic(Last reviewed: Dec 31, 2021)	criteria provided, single submitter	VCV001350758	1	94520732	1	94055176	1350758	1492346		NC_000001.11:94055175:T:G		NM_000350.3	p.Gln841Pro	Gln	841.0	Pro	NM_000350	ABCA4_HUMAN	PF12698;PF00005;	ABCA4
NM_000350.3(ABCA4):c.5084C>T (p.Ala1695Val)	ABCA4	A1695V	not provided	Likely pathogenic(Last reviewed: Jun 3, 2022)	criteria provided, single submitter	VCV001349581	1	94485250	1	94019694	1349581	1394344		NC_000001.11:94019693:G:A		NM_000350.3	p.Ala1695Val	Ala	1695.0	Val	NM_000350	ABCA4_HUMAN	PF12698;PF00005;	ABCA4
NM_000350.3(ABCA4):c.599T>C (p.Leu200Pro)	ABCA4	L200P	not provided	Likely pathogenic(Last reviewed: Aug 10, 2022)	criteria provided, single submitter	VCV001348749	1	94564519	1	94098963	1348749	1456137		NC_000001.11:94098962:A:G		NM_000350.3	p.Leu200Pro	Leu	200.0	Pro	NM_000350	ABCA4_HUMAN	PF12698;PF00005;	ABCA4
NM_000350.3(ABCA4):c.6288G>C (p.Glu2096Asp)	ABCA4	E2096D	not provided	Likely pathogenic(Last reviewed: Mar 10, 2022)	criteria provided, single submitter	VCV001348162	1	94466656	1	94001100	1348162	1459393		NC_000001.11:94001099:C:G		NM_000350.3	p.Glu2096Asp	Glu	2096.0	Asp	NM_000350	ABCA4_HUMAN	PF12698;PF00005;	ABCA4
NM_000350.3(ABCA4):c.2861A>C (p.Tyr954Ser)	ABCA4	Y954S	not provided	Pathogenic/Likely pathogenic(Last reviewed: Oct 13, 2022)	criteria provided, multiple submitters, no conflicts	VCV001298429	1	94512532	1	94046976	1298429	1288291		NC_000001.11:94046975:T:G		NM_000350.3	p.Tyr954Ser	Tyr	954.0	Ser	NM_000350	ABCA4_HUMAN	PF12698;PF00005;	ABCA4
NM_000350.3(ABCA4):c.4519G>T (p.Gly1507Trp)	ABCA4	G1507W	not provided	Likely pathogenic(Last reviewed: Aug 8, 2022)	criteria provided, single submitter	VCV001284272	1	94495021	1	94029465	1284272	1274127		NC_000001.11:94029464:C:A		NM_000350.3	p.Gly1507Trp	Gly	1507.0	Trp	NM_000350	ABCA4_HUMAN	PF12698;PF00005;	ABCA4
NM_000350.3(ABCA4):c.5578C>T (p.Arg1860Trp)	ABCA4	R1860W	not provided	Pathogenic/Likely pathogenic(Last reviewed: Feb 19, 2022)	criteria provided, multiple submitters, no conflicts	VCV001275763	1	94476824	1	94011268	1275763	1265645		NC_000001.11:94011267:G:A		NM_000350.3	p.Arg1860Trp	Arg	1860.0	Trp	NM_000350	ABCA4_HUMAN	PF12698;PF00005;	ABCA4
NM_000350.3(ABCA4):c.2873T>A (p.Ile958Asn)	ABCA4	I958N	Severe early-childhood-onset retinal dystrophy	Likely pathogenic(Last reviewed: May 31, 2021)	criteria provided, single submitter	VCV001213983	1	94512520	1	94046964	1213983	1203976		NC_000001.11:94046963:A:T		NM_000350.3	p.Ile958Asn	Ile	958.0	Asn	NM_000350	ABCA4_HUMAN	PF12698;PF00005;	ABCA4
NM_000350.3(ABCA4):c.3263C>G (p.Pro1088Arg)	ABCA4	P1088R	not provided|Severe early-childhood-onset retinal dystrophy	Likely pathogenic(Last reviewed: Aug 31, 2021)	criteria provided, multiple submitters, no conflicts	VCV001213975	1	94508382	1	94042826	1213975	1203968		NC_000001.11:94042825:G:C		NM_000350.3	p.Pro1088Arg	Pro	1088.0	Arg	NM_000350	ABCA4_HUMAN	PF12698;PF00005;	ABCA4
NM_000350.3(ABCA4):c.3344T>G (p.Met1115Arg)	ABCA4	M1115R	Cone-rod dystrophy 3	Likely pathogenic(Last reviewed: May 31, 2021)	criteria provided, single submitter	VCV001213963	1	94506943	1	94041387	1213963	1203956		NC_000001.11:94041386:A:C		NM_000350.3	p.Met1115Arg	Met	1115.0	Arg	NM_000350	ABCA4_HUMAN	PF12698;PF00005;	ABCA4
NM_000350.3(ABCA4):c.3349A>C (p.Thr1117Pro)	ABCA4	T1117P	Severe early-childhood-onset retinal dystrophy	Likely pathogenic(Last reviewed: May 31, 2021)	criteria provided, single submitter	VCV001213878	1	94506938	1	94041382	1213878	1203871		NC_000001.11:94041381:T:G		NM_000350.3	p.Thr1117Pro	Thr	1117.0	Pro	NM_000350	ABCA4_HUMAN	PF12698;PF00005;	ABCA4
NM_000350.3(ABCA4):c.758T>A (p.Leu253His)	ABCA4	L253H	Severe early-childhood-onset retinal dystrophy	Likely pathogenic(Last reviewed: May 31, 2021)	criteria provided, single submitter	VCV001213846	1	94564360	1	94098804	1213846	1203840		NC_000001.11:94098803:A:T		NM_000350.3	p.Leu253His	Leu	253.0	His	NM_000350	ABCA4_HUMAN	PF12698;PF00005;	ABCA4
NM_000350.3(ABCA4):c.5138A>G (p.Gln1713Arg)	ABCA4	Q1713R	not provided	Pathogenic/Likely pathogenic(Last reviewed: Jun 14, 2022)	criteria provided, multiple submitters, no conflicts	VCV001212473	1	94485196	1	94019640	1212473	1202467		NC_000001.11:94019639:T:C		NM_000350.3	p.Gln1713Arg	Gln	1713.0	Arg	NM_000350	ABCA4_HUMAN	PF12698;PF00005;	ABCA4
NM_000350.3(ABCA4):c.5584G>C (p.Gly1862Arg)	ABCA4	G1862R	not provided	Pathogenic(Last reviewed: Sep 25, 2019)	criteria provided, single submitter	VCV001196428	1	94476818	1	94011262	1196428	1186240		NC_000001.11:94011261:C:G		NM_000350.3	p.Gly1862Arg	Gly	1862.0	Arg	NM_000350	ABCA4_HUMAN	PF12698;PF00005;	ABCA4
NM_000350.3(ABCA4):c.3287C>T (p.Ser1096Leu)	ABCA4	S1096L	not provided	Pathogenic/Likely pathogenic(Last reviewed: Sep 1, 2022)	criteria provided, multiple submitters, no conflicts	VCV001184970	1	94508358	1	94042802	1184970	1174783		NC_000001.11:94042801:G:A		NM_000350.3	p.Ser1096Leu	Ser	1096.0	Leu	NM_000350	ABCA4_HUMAN	PF12698;PF00005;	ABCA4
NM_000350.3(ABCA4):c.5646G>T (p.Met1882Ile)	ABCA4	M1882I	not provided	Pathogenic(Last reviewed: Feb 4, 2022)	criteria provided, single submitter	VCV001184497	1	94476424	1	94010868	1184497	1174254		NC_000001.11:94010867:C:A		NM_000350.3	p.Met1882Ile	Met	1882.0	Ile	NM_000350	ABCA4_HUMAN	PF12698;PF00005;	ABCA4
NM_000350.3(ABCA4):c.1924T>A (p.Phe642Ile)	ABCA4	F642I	not provided	Pathogenic(Last reviewed: Feb 5, 2022)	criteria provided, single submitter	VCV001075537	1	94528146	1	94062590	1075537	1058860		NC_000001.11:94062589:A:T		NM_000350.3	p.Phe642Ile	Phe	642.0	Ile	NM_000350	ABCA4_HUMAN	PF12698;PF00005;	ABCA4
NM_000350.3(ABCA4):c.3004C>T (p.Arg1002Trp)	ABCA4	R1002W	not provided	Pathogenic(Last reviewed: Oct 8, 2022)	criteria provided, single submitter	VCV001075396	1	94510215	1	94044659	1075396	1058857		NC_000001.11:94044658:G:A		NM_000350.3	p.Arg1002Trp	Arg	1002.0	Trp	NM_000350	ABCA4_HUMAN	PF12698;PF00005;	ABCA4
NM_000350.3(ABCA4):c.3420C>G (p.Cys1140Trp)	ABCA4	C1140W	not provided	Pathogenic(Last reviewed: Aug 30, 2021)	criteria provided, single submitter	VCV001073207	1	94506867	1	94041311	1073207	1058854		NC_000001.11:94041310:G:C		NM_000350.3	p.Cys1140Trp	Cys	1140.0	Trp	NM_000350	ABCA4_HUMAN	PF12698;PF00005;	ABCA4
NM_000350.3(ABCA4):c.6221G>A (p.Gly2074Asp)	ABCA4	G2074D	not provided	Pathogenic(Last reviewed: Aug 30, 2021)	criteria provided, single submitter	VCV001071049	1	94467475	1	94001919	1071049	1058836		NC_000001.11:94001918:C:T		NM_000350.3	p.Gly2074Asp	Gly	2074.0	Asp	NM_000350	ABCA4_HUMAN	PF12698;PF00005;	ABCA4
NM_000350.3(ABCA4):c.3260A>G (p.Glu1087Gly)	ABCA4	E1087G	not provided	Pathogenic(Last reviewed: Oct 3, 2022)	criteria provided, single submitter	VCV001068257	1	94508385	1	94042829	1068257	1054894		NC_000001.11:94042828:T:C		NM_000350.3	p.Glu1087Gly	Glu	1087.0	Gly	NM_000350	ABCA4_HUMAN	PF12698;PF00005;	ABCA4
NM_000350.3(ABCA4):c.4670A>G (p.Tyr1557Cys)	ABCA4	Y1557C	not provided	Likely pathogenic(Last reviewed: Aug 26, 2021)	criteria provided, single submitter	VCV001067804	1	94487505	1	94021949	1067804	1054888		NC_000001.11:94021948:T:C		NM_000350.3	p.Tyr1557Cys	Tyr	1557.0	Cys	NM_000350	ABCA4_HUMAN	PF12698;PF00005;	ABCA4
NM_000350.3(ABCA4):c.95C>T (p.Pro32Leu)	ABCA4	P32L	not provided	Pathogenic(Last reviewed: Oct 4, 2022)	criteria provided, single submitter	VCV001067270	1	94578594	1	94113038	1067270	1054899		NC_000001.11:94113037:G:A		NM_000350.3	p.Pro32Leu	Pro	32.0	Leu	NM_000350	ABCA4_HUMAN	PF12698;PF00005;	ABCA4
NM_000350.3(ABCA4):c.3352C>G (p.His1118Asp)	ABCA4	H1118D	not provided	Pathogenic(Last reviewed: Aug 22, 2022)	criteria provided, single submitter	VCV001066460	1	94506935	1	94041379	1066460	1054892		NC_000001.11:94041378:G:C		NM_000350.3	p.His1118Asp	His	1118.0	Asp	NM_000350	ABCA4_HUMAN	PF12698;PF00005;	ABCA4
NM_000350.3(ABCA4):c.5309A>G (p.Tyr1770Cys)	ABCA4	Y1770C	not provided	Pathogenic(Last reviewed: Aug 16, 2022)	criteria provided, single submitter	VCV001064072	1	94481298	1	94015742	1064072	1040347		NC_000001.11:94015741:T:C		NM_000350.3	p.Tyr1770Cys	Tyr	1770.0	Cys	NM_000350	ABCA4_HUMAN	PF12698;PF00005;	ABCA4
NM_000350.3(ABCA4):c.5984A>T (p.Asp1995Val)	ABCA4	D1995V	not provided	Likely pathogenic(Last reviewed: Oct 24, 2022)	criteria provided, single submitter	VCV001058512	1	94473211	1	94007655	1058512	1040344		NC_000001.11:94007654:T:A		NM_000350.3	p.Asp1995Val	Asp	1995.0	Val	NM_000350	ABCA4_HUMAN	PF12698;PF00005;	ABCA4
NM_000350.3(ABCA4):c.223T>C (p.Cys75Arg)	ABCA4	C75R	not provided	Likely pathogenic(Last reviewed: Sep 1, 2021)	criteria provided, single submitter	VCV001054759	1	94577073	1	94111517	1054759	1040374		NC_000001.11:94111516:A:G		NM_000350.3	p.Cys75Arg	Cys	75.0	Arg	NM_000350	ABCA4_HUMAN	PF12698;PF00005;	ABCA4
NM_000350.3(ABCA4):c.290A>G (p.Tyr97Cys)	ABCA4	Y97C	not provided	Pathogenic(Last reviewed: May 27, 2022)	criteria provided, single submitter	VCV001053814	1	94577006	1	94111450	1053814	1040373		NC_000001.11:94111449:T:C		NM_000350.3	p.Tyr97Cys	Tyr	97.0	Cys	NM_000350	ABCA4_HUMAN	PF12698;PF00005;	ABCA4
NM_000350.3(ABCA4):c.3344T>C (p.Met1115Thr)	ABCA4	M1115T	not provided	Pathogenic(Last reviewed: Aug 22, 2022)	criteria provided, single submitter	VCV001052465	1	94506943	1	94041387	1052465	1040358		NC_000001.11:94041386:A:G		NM_000350.3	p.Met1115Thr	Met	1115.0	Thr	NM_000350	ABCA4_HUMAN	PF12698;PF00005;	ABCA4
NM_000350.3(ABCA4):c.2897G>A (p.Gly966Glu)	ABCA4	G966E	not provided	Likely pathogenic(Last reviewed: Aug 31, 2022)	criteria provided, single submitter	VCV001051959	1	94512496	1	94046940	1051959	1040360		NC_000001.11:94046939:C:T		NM_000350.3	p.Gly966Glu	Gly	966.0	Glu	NM_000350	ABCA4_HUMAN	PF12698;PF00005;	ABCA4
NM_000350.3(ABCA4):c.2932G>A (p.Gly978Ser)	ABCA4	G978S	not provided|Severe early-childhood-onset retinal dystrophy	Pathogenic/Likely pathogenic(Last reviewed: May 29, 2022)	criteria provided, multiple submitters, no conflicts	VCV001048167	1	94510287	1	94044731	1048167	1036070	rs61749452	NC_000001.11:94044730:C:T		NM_000350.3	p.Gly978Ser	Gly	978.0	Ser	NM_000350	ABCA4_HUMAN	PF12698;PF00005;	ABCA4
NM_000350.3(ABCA4):c.5924G>T (p.Gly1975Val)	ABCA4	G1975V	Severe early-childhood-onset retinal dystrophy	Likely pathogenic(Last reviewed: Jan 30, 2021)	criteria provided, single submitter	VCV001048160	1	94473271	1	94007715	1048160	1036057	rs1659429594	NC_000001.11:94007714:C:A		NM_000350.3	p.Gly1975Val	Gly	1975.0	Val	NM_000350	ABCA4_HUMAN	PF12698;PF00005;	ABCA4
NM_000350.3(ABCA4):c.6428T>A (p.Met2143Lys)	ABCA4	M2143K	Severe early-childhood-onset retinal dystrophy	Likely pathogenic(Last reviewed: Jan 30, 2021)	criteria provided, single submitter	VCV001048156	1	94466443	1	94000887	1048156	1036053	rs1659153516	NC_000001.11:94000886:A:T		NM_000350.3	p.Met2143Lys	Met	2143.0	Lys	NM_000350	ABCA4_HUMAN	PF12698;PF00005;	ABCA4
NM_000350.3(ABCA4):c.6731T>A (p.Val2244Glu)	ABCA4	V2244E	Severe early-childhood-onset retinal dystrophy	Likely pathogenic(Last reviewed: Jan 30, 2021)	criteria provided, single submitter	VCV001048152	1	94461750	1	93996194	1048152	1036052	rs1658995249	NC_000001.11:93996193:A:T		NM_000350.3	p.Val2244Glu	Val	2244.0	Glu	NM_000350	ABCA4_HUMAN	PF12698;PF00005;	ABCA4
NM_000350.3(ABCA4):c.6122G>A (p.Gly2041Asp)	ABCA4	G2041D	not provided|Severe early-childhood-onset retinal dystrophy	Pathogenic/Likely pathogenic(Last reviewed: Aug 3, 2022)	criteria provided, multiple submitters, no conflicts	VCV001048145	1	94471022	1	94005466	1048145	1036056	rs1462350577	NC_000001.11:94005465:C:T		NM_000350.3	p.Gly2041Asp	Gly	2041.0	Asp	NM_000350	ABCA4_HUMAN	PF12698;PF00005;	ABCA4
NM_000350.3(ABCA4):c.5377G>A (p.Val1793Met)	ABCA4	V1793M	Severe early-childhood-onset retinal dystrophy	Likely pathogenic(Last reviewed: Jan 30, 2021)	criteria provided, single submitter	VCV001048142	1	94480182	1	94014626	1048142	1036061	rs1659672463	NC_000001.11:94014625:C:T		NM_000350.3	p.Val1793Met	Val	1793.0	Met	NM_000350	ABCA4_HUMAN	PF12698;PF00005;	ABCA4
NM_000350.3(ABCA4):c.184C>T (p.Pro62Ser)	ABCA4	P62S	Severe early-childhood-onset retinal dystrophy	Likely pathogenic(Last reviewed: Jan 30, 2021)	criteria provided, single submitter	VCV001048140	1	94577112	1	94111556	1048140	1036075	rs1355238974	NC_000001.11:94111555:G:A		NM_000350.3	p.Pro62Ser	Pro	62.0	Ser	NM_000350	ABCA4_HUMAN	PF12698;PF00005;	ABCA4
NM_000350.3(ABCA4):c.4383G>C (p.Trp1461Cys)	ABCA4	W1461C	not provided|Severe early-childhood-onset retinal dystrophy	Pathogenic/Likely pathogenic(Last reviewed: Nov 19, 2021)	criteria provided, multiple submitters, no conflicts	VCV001048125	1	94495157	1	94029601	1048125	1036066	rs1347261858	NC_000001.11:94029600:C:G		NM_000350.3	p.Trp1461Cys	Trp	1461.0	Cys	NM_000350	ABCA4_HUMAN	PF12698;PF00005;	ABCA4
NM_000350.3(ABCA4):c.1742C>A (p.Thr581Asn)	ABCA4	T581N	Severe early-childhood-onset retinal dystrophy	Likely pathogenic(Last reviewed: Jan 30, 2021)	criteria provided, single submitter	VCV001048122	1	94528686	1	94063130	1048122	1036071	rs1661175744	NC_000001.11:94063129:G:T		NM_000350.3	p.Thr581Asn	Thr	581.0	Asn	NM_000350	ABCA4_HUMAN	PF12698;PF00005;	ABCA4
NM_000350.3(ABCA4):c.3248T>A (p.Val1083Glu)	ABCA4	V1083E	not provided	Likely pathogenic(Last reviewed: Oct 21, 2022)	criteria provided, single submitter	VCV001045711	1	94508397	1	94042841	1045711	1023539	rs1660531924	NC_000001.11:94042840:A:T		NM_000350.3	p.Val1083Glu	Val	1083.0	Glu	NM_000350	ABCA4_HUMAN	PF12698;PF00005;	ABCA4
NM_000350.3(ABCA4):c.1913C>T (p.Pro638Leu)	ABCA4	P638L	not provided	Pathogenic(Last reviewed: Oct 21, 2022)	criteria provided, single submitter	VCV001044852	1	94528157	1	94062601	1044852	1023551	rs1440824352	NC_000001.11:94062600:G:A		NM_000350.3	p.Pro638Leu	Pro	638.0	Leu	NM_000350	ABCA4_HUMAN	PF12698;PF00005;	ABCA4
NM_000350.3(ABCA4):c.2909C>T (p.Thr970Ile)	ABCA4	T970I	not provided	Likely pathogenic(Last reviewed: Feb 23, 2022)	criteria provided, single submitter	VCV001042099	1	94512484	1	94046928	1042099	1023542	rs1660700107	NC_000001.11:94046927:G:A		NM_000350.3	p.Thr970Ile	Thr	970.0	Ile	NM_000350	ABCA4_HUMAN	PF12698;PF00005;	ABCA4
NM_000350.3(ABCA4):c.5324T>A (p.Ile1775Asn)	ABCA4	I1775N	not provided	Pathogenic(Last reviewed: Aug 20, 2022)	criteria provided, single submitter	VCV001040597	1	94480235	1	94014679	1040597	1023523	rs771742619	NC_000001.11:94014678:A:T		NM_000350.3	p.Ile1775Asn	Ile	1775.0	Asn	NM_000350	ABCA4_HUMAN	PF12698;PF00005;	ABCA4
NM_000350.3(ABCA4):c.1758C>G (p.Asp586Glu)	ABCA4	D586E	not provided	Likely pathogenic(Last reviewed: Sep 10, 2021)	criteria provided, single submitter	VCV001024921	1	94528670	1	94063114	1024921	1003061	rs1570393727	NC_000001.11:94063113:G:C		NM_000350.3	p.Asp586Glu	Asp	586.0	Glu	NM_000350	ABCA4_HUMAN	PF12698;PF00005;	ABCA4
NM_000350.3(ABCA4):c.4217A>G (p.His1406Arg)	ABCA4	H1406R	not provided	Pathogenic(Last reviewed: Apr 13, 2022)	criteria provided, single submitter	VCV001024633	1	94496588	1	94031032	1024633	1003044	rs1660186858	NC_000001.11:94031031:T:C		NM_000350.3	p.His1406Arg	His	1406.0	Arg	NM_000350	ABCA4_HUMAN	PF12698;PF00005;	ABCA4
NM_000350.3(ABCA4):c.5084C>A (p.Ala1695Asp)	ABCA4	A1695D	not provided	Pathogenic(Last reviewed: Mar 19, 2022)	criteria provided, single submitter	VCV001019575	1	94485250	1	94019694	1019575	1003038	rs1659842921	NC_000001.11:94019693:G:T		NM_000350.3	p.Ala1695Asp	Ala	1695.0	Asp	NM_000350	ABCA4_HUMAN	PF12698;PF00005;	ABCA4
NM_000350.3(ABCA4):c.3299T>C (p.Ile1100Thr)	ABCA4	I1100T	not provided	Pathogenic(Last reviewed: May 10, 2022)	criteria provided, single submitter	VCV001019412	1	94508346	1	94042790	1019412	1003052	rs1553190559	NC_000001.11:94042789:A:G		NM_000350.3	p.Ile1100Thr	Ile	1100.0	Thr	NM_000350	ABCA4_HUMAN	PF12698;PF00005;	ABCA4
NM_000350.3(ABCA4):c.6788G>A (p.Arg2263Gln)	ABCA4	R2263Q	not provided	Likely pathogenic(Last reviewed: Oct 21, 2022)	criteria provided, single submitter	VCV001015873	1	94461693	1	93996137	1015873	1003030	rs281865407	NC_000001.11:93996136:C:T		NM_000350.3	p.Arg2263Gln	Arg	2263.0	Gln	NM_000350	ABCA4_HUMAN	PF12698;PF00005;	ABCA4
NM_000350.3(ABCA4):c.1237A>T (p.Asn413Tyr)	ABCA4	N413Y	not provided	Pathogenic(Last reviewed: Oct 5, 2022)	criteria provided, single submitter	VCV001011177	1	94544880	1	94079324	1011177	987800	rs763545409	NC_000001.11:94079323:T:A		NM_000350.3	p.Asn413Tyr	Asn	413.0	Tyr	NM_000350	ABCA4_HUMAN	PF12698;PF00005;	ABCA4
NM_000350.3(ABCA4):c.5417G>A (p.Ser1806Asn)	ABCA4	S1806N	not provided	Pathogenic(Last reviewed: Oct 21, 2022)	criteria provided, single submitter	VCV001008599	1	94480142	1	94014586	1008599	987774	rs1659671020	NC_000001.11:94014585:C:T		NM_000350.3	p.Ser1806Asn	Ser	1806.0	Asn	NM_000350	ABCA4_HUMAN	PF12698;PF00005;	ABCA4
NM_000350.3(ABCA4):c.1019A>C (p.Tyr340Ser)	ABCA4	Y340S	not provided	Likely pathogenic(Last reviewed: Oct 21, 2021)	criteria provided, single submitter	VCV001001082	1	94546114	1	94080558	1001082	987802	rs1191143782	NC_000001.11:94080557:T:G		NM_000350.3	p.Tyr340Ser	Tyr	340.0	Ser	NM_000350	ABCA4_HUMAN	PF12698;PF00005;	ABCA4
NM_000350.3(ABCA4):c.5691G>T (p.Gln1897His)	ABCA4	Q1897H	not provided|Severe early-childhood-onset retinal dystrophy	Pathogenic/Likely pathogenic(Last reviewed: Feb 10, 2022)	criteria provided, multiple submitters, no conflicts	VCV001000328	1	94476379	1	94010823	1000328	987772	rs771092150	NC_000001.11:94010822:C:A		NM_000350.3	p.Gln1897His	Gln	1897.0	His	NM_000350	ABCA4_HUMAN	PF12698;PF00005;	ABCA4
NM_000350.3(ABCA4):c.3413T>A (p.Leu1138His)	ABCA4	L1138H	not provided	Likely pathogenic(Last reviewed: Oct 23, 2020)	criteria provided, single submitter	VCV000986929	1	94506874	1	94041318	986929	974993	rs1287053724	NC_000001.11:94041317:A:T		NM_000350.3	p.Leu1138His	Leu	1138.0	His	NM_000350	ABCA4_HUMAN	PF12698;PF00005;	ABCA4
NM_000350.3(ABCA4):c.5642C>G (p.Ala1881Gly)	ABCA4	A1881G	Autosomal recessive retinitis pigmentosa	Pathogenic(Last reviewed: Sep 10, 2015)	no assertion criteria provided	VCV000978987	1	94476428	1	94010872	978987	967062	rs369973540	NC_000001.11:94010871:G:C		NM_000350.3	p.Ala1881Gly	Ala	1881.0	Gly	NM_000350	ABCA4_HUMAN	PF12698;PF00005;	ABCA4
NM_000350.3(ABCA4):c.2385C>G (p.Ser795Arg)	ABCA4	S795R	Generalized choriocapillaris dystrophy|not provided	Likely pathogenic(Last reviewed: Jul 6, 2022)	criteria provided, multiple submitters, no conflicts	VCV000973687	1	94520869	1	94055313	973687	961996	rs1660946056	NC_000001.11:94055312:G:C		NM_000350.3	p.Ser795Arg	Ser	795.0	Arg	NM_000350	ABCA4_HUMAN	PF12698;PF00005;	ABCA4
NM_000350.3(ABCA4):c.2905A>G (p.Lys969Glu)	ABCA4	K969E	not provided	Pathogenic(Last reviewed: Jul 12, 2022)	criteria provided, single submitter	VCV000971758	1	94512488	1	94046932	971758	952546	rs1660700260	NC_000001.11:94046931:T:C		NM_000350.3	p.Lys969Glu	Lys	969.0	Glu	NM_000350	ABCA4_HUMAN	PF12698;PF00005;	ABCA4
NM_000350.3(ABCA4):c.869G>A (p.Arg290Gln)	ABCA4	R290Q	not provided	Pathogenic(Last reviewed: Oct 26, 2022)	criteria provided, single submitter	VCV000970444	1	94546264	1	94080708	970444	952554	rs959119236	NC_000001.11:94080707:C:T		NM_000350.3	p.Arg290Gln	Arg	290.0	Gln	NM_000350	ABCA4_HUMAN	PF12698;PF00005;	ABCA4
NM_000350.3(ABCA4):c.4070C>T (p.Ala1357Val)	ABCA4	A1357V	not provided	Pathogenic/Likely pathogenic(Last reviewed: Jun 13, 2022)	criteria provided, multiple submitters, no conflicts	VCV000969178	1	94497392	1	94031836	969178	952541	rs552517556	NC_000001.11:94031835:G:A		NM_000350.3	p.Ala1357Val	Ala	1357.0	Val	NM_000350	ABCA4_HUMAN	PF12698;PF00005;	ABCA4
NM_000350.3(ABCA4):c.6306C>A (p.Asp2102Glu)	ABCA4	D2102E	not provided	Pathogenic(Last reviewed: Aug 30, 2022)	criteria provided, single submitter	VCV000965953	1	94466638	1	94001082	965953	952532	rs568627877	NC_000001.11:94001081:G:T		NM_000350.3	p.Asp2102Glu	Asp	2102.0	Glu	NM_000350	ABCA4_HUMAN	PF12698;PF00005;	ABCA4
NM_000350.3(ABCA4):c.183G>C (p.Met61Ile)	ABCA4	M61I	not provided	Pathogenic(Last reviewed: Jun 20, 2022)	criteria provided, single submitter	VCV000963276	1	94577113	1	94111557	963276	942144	rs750987349	NC_000001.11:94111556:C:G		NM_000350.3	p.Met61Ile	Met	61.0	Ile	NM_000350	ABCA4_HUMAN	PF12698;PF00005;	ABCA4
NM_000350.3(ABCA4):c.3352C>T (p.His1118Tyr)	ABCA4	H1118Y	not provided	Pathogenic/Likely pathogenic(Last reviewed: Oct 24, 2022)	criteria provided, multiple submitters, no conflicts	VCV000961495	1	94506935	1	94041379	961495	942127	rs369440533	NC_000001.11:94041378:G:A		NM_000350.3	p.His1118Tyr	His	1118.0	Tyr	NM_000350	ABCA4_HUMAN	PF12698;PF00005;	ABCA4
NM_000350.3(ABCA4):c.614G>T (p.Cys205Phe)	ABCA4	C205F	not provided	Likely pathogenic(Last reviewed: Mar 10, 2022)	criteria provided, single submitter	VCV000960271	1	94564504	1	94098948	960271	942142	rs1662214905	NC_000001.11:94098947:C:A		NM_000350.3	p.Cys205Phe	Cys	205.0	Phe	NM_000350	ABCA4_HUMAN	PF12698;PF00005;	ABCA4
NM_000350.3(ABCA4):c.3407G>T (p.Gly1136Val)	ABCA4	G1136V	not provided	Pathogenic(Last reviewed: Nov 3, 2021)	criteria provided, single submitter	VCV000959566	1	94506880	1	94041324	959566	942126	rs1660480045	NC_000001.11:94041323:C:A		NM_000350.3	p.Gly1136Val	Gly	1136.0	Val	NM_000350	ABCA4_HUMAN	PF12698;PF00005;	ABCA4
NM_000350.3(ABCA4):c.6245C>T (p.Ala2082Val)	ABCA4	A2082V	not provided	Likely pathogenic(Last reviewed: Aug 31, 2022)	criteria provided, single submitter	VCV000958944	1	94467451	1	94001895	958944	942112	rs1659195030	NC_000001.11:94001894:G:A		NM_000350.3	p.Ala2082Val	Ala	2082.0	Val	NM_000350	ABCA4_HUMAN	PF12698;PF00005;	ABCA4
NM_000350.3(ABCA4):c.2069G>A (p.Gly690Asp)	ABCA4	G690D	not provided	Pathogenic(Last reviewed: Oct 21, 2022)	criteria provided, single submitter	VCV000957414	1	94526184	1	94060628	957414	942131	rs942734318	NC_000001.11:94060627:C:T		NM_000350.3	p.Gly690Asp	Gly	690.0	Asp	NM_000350	ABCA4_HUMAN	PF12698;PF00005;	ABCA4
NM_000350.3(ABCA4):c.5318C>A (p.Ala1773Glu)	ABCA4	A1773E	not provided	Pathogenic(Last reviewed: Oct 13, 2022)	criteria provided, single submitter	VCV000940353	1	94480241	1	94014685	940353	930674	rs760549861	NC_000001.11:94014684:G:T		NM_000350.3	p.Ala1773Glu	Ala	1773.0	Glu	NM_000350	ABCA4_HUMAN	PF12698;PF00005;	ABCA4
NM_000350.3(ABCA4):c.5243G>A (p.Gly1748Glu)	ABCA4	G1748E	not provided	Pathogenic(Last reviewed: Oct 21, 2022)	criteria provided, single submitter	VCV000939852	1	94481364	1	94015808	939852	930677	rs1659719374	NC_000001.11:94015807:C:T		NM_000350.3	p.Gly1748Glu	Gly	1748.0	Glu	NM_000350	ABCA4_HUMAN	PF12698;PF00005;	ABCA4
NM_000350.3(ABCA4):c.4667G>A (p.Arg1556Lys)	ABCA4	R1556K	not provided	Pathogenic(Last reviewed: Aug 23, 2022)	criteria provided, single submitter	VCV000939243	1	94488942	1	94023386	939243	930681	rs1385119665	NC_000001.11:94023385:C:T		NM_000350.3	p.Arg1556Lys	Arg	1556.0	Lys	NM_000350	ABCA4_HUMAN	PF12698;PF00005;	ABCA4
NM_000350.3(ABCA4):c.3298A>G (p.Ile1100Val)	ABCA4	I1100V	not provided	Likely pathogenic(Last reviewed: Oct 24, 2022)	criteria provided, single submitter	VCV000937731	1	94508347	1	94042791	937731	930690	rs572604704	NC_000001.11:94042790:T:C		NM_000350.3	p.Ile1100Val	Ile	1100.0	Val	NM_000350	ABCA4_HUMAN	PF12698;PF00005;	ABCA4
NM_000350.3(ABCA4):c.560G>A (p.Arg187His)	ABCA4	R187H	not provided	Pathogenic(Last reviewed: Oct 24, 2022)	criteria provided, multiple submitters, no conflicts	VCV000871576	1	94568581	1	94103025	871576	858976	rs202198282	NC_000001.11:94103024:C:T		NM_000350.3	p.Arg187His	Arg	187.0	His	NM_000350	ABCA4_HUMAN	PF12698;PF00005;	ABCA4
NM_000350.3(ABCA4):c.5753A>T (p.Asp1918Val)	ABCA4	D1918V	not provided	Likely pathogenic(Last reviewed: Dec 1, 2022)	criteria provided, single submitter	VCV000871507	1	94474389	1	94008833	871507	858967	rs1659470705	NC_000001.11:94008832:T:A		NM_000350.3	p.Asp1918Val	Asp	1918.0	Val	NM_000350	ABCA4_HUMAN	PF12698;PF00005;	ABCA4
NM_000350.3(ABCA4):c.6095A>G (p.His2032Arg)	ABCA4	H2032R	Retinal dystrophy|not provided	Pathogenic(Last reviewed: Mar 19, 2022)	criteria provided, multiple submitters, no conflicts	VCV000867188	1	94471049	1	94005493	867188	856039	rs1242866408	NC_000001.11:94005492:T:C		NM_000350.3	p.His2032Arg	His	2032.0	Arg	NM_000350	ABCA4_HUMAN	PF12698;PF00005;	ABCA4
NM_000350.3(ABCA4):c.5929G>C (p.Gly1977Arg)	ABCA4	G1977R	Retinal dystrophy	Likely pathogenic(Last reviewed: Mar 7, 2019)	criteria provided, single submitter	VCV000867115	1	94473266	1	94007710	867115	856043	rs61750639	NC_000001.11:94007709:C:G		NM_000350.3	p.Gly1977Arg	Gly	1977.0	Arg	NM_000350	ABCA4_HUMAN	PF12698;PF00005;	ABCA4
NM_000350.3(ABCA4):c.1852G>A (p.Gly618Arg)	ABCA4	G618R	Retinal dystrophy|not provided	Pathogenic(Last reviewed: Oct 4, 2022)	criteria provided, multiple submitters, no conflicts	VCV000867085	1	94528218	1	94062662	867085	856105	rs1661163134	NC_000001.11:94062661:C:T		NM_000350.3	p.Gly618Arg	Gly	618.0	Arg	NM_000350	ABCA4_HUMAN	PF12698;PF00005;	ABCA4
NM_000350.3(ABCA4):c.5773A>G (p.Arg1925Gly)	ABCA4	R1925G	Retinal dystrophy	Likely pathogenic(Last reviewed: Dec 19, 2018)	criteria provided, single submitter	VCV000867049	1	94474369	1	94008813	867049	856048	rs757449019	NC_000001.11:94008812:T:C		NM_000350.3	p.Arg1925Gly	Arg	1925.0	Gly	NM_000350	ABCA4_HUMAN	PF12698;PF00005;	ABCA4
NM_000350.3(ABCA4):c.3407G>A (p.Gly1136Glu)	ABCA4	G1136E	Retinal dystrophy|not provided	Pathogenic/Likely pathogenic(Last reviewed: Feb 25, 2022)	criteria provided, multiple submitters, no conflicts	VCV000866879	1	94506880	1	94041324	866879	856082	rs1660480045	NC_000001.11:94041323:C:T		NM_000350.3	p.Gly1136Glu	Gly	1136.0	Glu	NM_000350	ABCA4_HUMAN	PF12698;PF00005;	ABCA4
NM_000350.3(ABCA4):c.4312C>G (p.Pro1438Ala)	ABCA4	P1438A	Retinal dystrophy|not provided	Pathogenic/Likely pathogenic(Last reviewed: Aug 16, 2022)	criteria provided, multiple submitters, no conflicts	VCV000866870	1	94496024	1	94030468	866870	856077	rs1046550021	NC_000001.11:94030467:G:C		NM_000350.3	p.Pro1438Ala	Pro	1438.0	Ala	NM_000350	ABCA4_HUMAN	PF12698;PF00005;	ABCA4
NM_000350.3(ABCA4):c.4505G>T (p.Cys1502Phe)	ABCA4	C1502F	not provided|Retinal dystrophy	Pathogenic/Likely pathogenic(Last reviewed: Jan 11, 2022)	criteria provided, multiple submitters, no conflicts	VCV000866714	1	94495035	1	94029479	866714	856073	rs1660137001	NC_000001.11:94029478:C:A		NM_000350.3	p.Cys1502Phe	Cys	1502.0	Phe	NM_000350	ABCA4_HUMAN	PF12698;PF00005;	ABCA4
NM_000350.3(ABCA4):c.53G>C (p.Arg18Pro)	ABCA4	R18P	Retinal dystrophy	Likely pathogenic(Last reviewed: Feb 21, 2019)	criteria provided, single submitter	VCV000866562	1	94586549	1	94120993	866562	856126	rs868543294	NC_000001.11:94120992:C:G		NM_000350.3	p.Arg18Pro	Arg	18.0	Pro	NM_000350	ABCA4_HUMAN	PF12698;PF00005;	ABCA4
NM_000350.3(ABCA4):c.3379G>A (p.Gly1127Arg)	ABCA4	G1127R	Retinal dystrophy	Likely pathogenic(Last reviewed: Oct 27, 2017)	criteria provided, single submitter	VCV000866471	1	94506908	1	94041352	866471	856086	rs1660481072	NC_000001.11:94041351:C:T		NM_000350.3	p.Gly1127Arg	Gly	1127.0	Arg	NM_000350	ABCA4_HUMAN	PF12698;PF00005;	ABCA4
NM_000350.3(ABCA4):c.3279C>A (p.Asp1093Glu)	ABCA4	D1093E	Retinal dystrophy	Likely pathogenic(Last reviewed: Apr 30, 2019)	criteria provided, single submitter	VCV000866345	1	94508366	1	94042810	866345	856089	rs1237125868	NC_000001.11:94042809:G:T		NM_000350.3	p.Asp1093Glu	Asp	1093.0	Glu	NM_000350	ABCA4_HUMAN	PF12698;PF00005;	ABCA4
NM_000350.3(ABCA4):c.4468T>G (p.Cys1490Gly)	ABCA4	C1490G	Retinal dystrophy	Likely pathogenic(Last reviewed: May 24, 2018)	criteria provided, single submitter	VCV000866086	1	94495072	1	94029516	866086	856074	rs61750148	NC_000001.11:94029515:A:C		NM_000350.3	p.Cys1490Gly	Cys	1490.0	Gly	NM_000350	ABCA4_HUMAN	PF12698;PF00005;	ABCA4
NM_000350.3(ABCA4):c.5137_5138delinsAG (p.Gln1713Arg)	ABCA4	Q1713R	Retinal dystrophy|not provided	Pathogenic/Likely pathogenic(Last reviewed: Feb 22, 2022)	criteria provided, multiple submitters, no conflicts	VCV000866082	1	94485196 - 94485197	1	94019640 - 94019641	866082	856058	rs1659840790	NC_000001.11:94019639:TG:CT		NM_000350.3	p.Gln1713Arg	Gln	1713.0	Arg	NM_000350	ABCA4_HUMAN	PF12698;PF00005;	ABCA4
NM_000350.3(ABCA4):c.3386G>A (p.Arg1129His)	ABCA4	R1129H	Retinal dystrophy	Likely pathogenic(Last reviewed: Jul 8, 2019)	criteria provided, single submitter	VCV000865964	1	94506901	1	94041345	865964	856084	rs1801269	NC_000001.11:94041344:C:T		NM_000350.3	p.Arg1129His	Arg	1129.0	His	NM_000350	ABCA4_HUMAN	PF12698;PF00005;	ABCA4
NM_000350.3(ABCA4):c.6191C>T (p.Ala2064Val)	ABCA4	A2064V	Retinal dystrophy	Pathogenic(Last reviewed: Mar 29, 2019)	criteria provided, single submitter	VCV000865907	1	94467505	1	94001949	865907	856037	rs1362964563	NC_000001.11:94001948:G:A		NM_000350.3	p.Ala2064Val	Ala	2064.0	Val	NM_000350	ABCA4_HUMAN	PF12698;PF00005;	ABCA4
NM_000350.3(ABCA4):c.2791G>T (p.Val931Leu)	ABCA4	V931L	Retinal dystrophy	Likely pathogenic(Last reviewed: Feb 27, 2019)	criteria provided, single submitter	VCV000865894	1	94512602	1	94047046	865894	856096	rs58331765	NC_000001.11:94047045:C:A		NM_000350.3	p.Val931Leu	Val	931.0	Leu	NM_000350	ABCA4_HUMAN	PF12698;PF00005;	ABCA4
NM_000350.3(ABCA4):c.1726G>C (p.Asp576His)	ABCA4	D576H	Retinal dystrophy|not provided	Pathogenic/Likely pathogenic(Last reviewed: Jul 6, 2022)	criteria provided, multiple submitters, no conflicts	VCV000865882	1	94528702	1	94063146	865882	856108	rs374224955	NC_000001.11:94063145:C:G		NM_000350.3	p.Asp576His	Asp	576.0	His	NM_000350	ABCA4_HUMAN	PF12698;PF00005;	ABCA4
NM_000350.3(ABCA4):c.2930C>T (p.Thr977Met)	ABCA4	T977M	not provided	Pathogenic(Last reviewed: Oct 24, 2022)	criteria provided, single submitter	VCV000857398	1	94510289	1	94044733	857398	824478	rs148015012	NC_000001.11:94044732:G:A		NM_000350.3	p.Thr977Met	Thr	977.0	Met	NM_000350	ABCA4_HUMAN	PF12698;PF00005;	ABCA4
NM_000350.3(ABCA4):c.1342A>G (p.Met448Val)	ABCA4	M448V	not provided	Pathogenic(Last reviewed: Aug 9, 2022)	criteria provided, single submitter	VCV000857394	1	94544160	1	94078604	857394	824502	rs1169850759	NC_000001.11:94078603:T:C		NM_000350.3	p.Met448Val	Met	448.0	Val	NM_000350	ABCA4_HUMAN	PF12698;PF00005;	ABCA4
NM_000350.3(ABCA4):c.70C>G (p.Arg24Gly)	ABCA4	R24G	not provided	Likely pathogenic(Last reviewed: Jun 13, 2022)	criteria provided, single submitter	VCV000857107	1	94578619	1	94113063	857107	824518	rs62645942	NC_000001.11:94113062:G:C		NM_000350.3	p.Arg24Gly	Arg	24.0	Gly	NM_000350	ABCA4_HUMAN	PF12698;PF00005;	ABCA4
NM_000350.3(ABCA4):c.4532C>G (p.Pro1511Arg)	ABCA4	P1511R	not provided	Pathogenic(Last reviewed: Sep 24, 2021)	criteria provided, single submitter	VCV000857006	1	94495008	1	94029452	857006	824464	rs886046564	NC_000001.11:94029451:G:C		NM_000350.3	p.Pro1511Arg	Pro	1511.0	Arg	NM_000350	ABCA4_HUMAN	PF12698;PF00005;	ABCA4
NM_000350.3(ABCA4):c.1232T>C (p.Leu411Pro)	ABCA4	L411P	not provided	Pathogenic(Last reviewed: Aug 16, 2022)	criteria provided, single submitter	VCV000850321	1	94544885	1	94079329	850321	824503	rs1661623028	NC_000001.11:94079328:A:G		NM_000350.3	p.Leu411Pro	Leu	411.0	Pro	NM_000350	ABCA4_HUMAN	PF12698;PF00005;	ABCA4
NM_000350.3(ABCA4):c.6285_6286inv (p.Glu2096Lys)	ABCA4	E2096K	Retinal dystrophy|not provided	Pathogenic/Likely pathogenic(Last reviewed: Oct 8, 2022)	criteria provided, multiple submitters, no conflicts	VCV000843110	1	94466658 - 94466659	1	94001102 - 94001103	843110	824447		NC_000001.11:94001101:CA:TG		NM_000350.3	p.Glu2096Lys	Glu	2096.0	Lys	NM_000350	ABCA4_HUMAN	PF12698;PF00005;	ABCA4
NM_000350.3(ABCA4):c.3263C>T (p.Pro1088Leu)	ABCA4	P1088L	not provided	Likely pathogenic(Last reviewed: Oct 25, 2022)	criteria provided, single submitter	VCV000841961	1	94508382	1	94042826	841961	824472	rs1660531525	NC_000001.11:94042825:G:A		NM_000350.3	p.Pro1088Leu	Pro	1088.0	Leu	NM_000350	ABCA4_HUMAN	PF12698;PF00005;	ABCA4
NM_000350.3(ABCA4):c.2947A>G (p.Thr983Ala)	ABCA4	T983A	Severe early-childhood-onset retinal dystrophy|not provided	Pathogenic/Likely pathogenic(Last reviewed: Aug 9, 2022)	criteria provided, multiple submitters, no conflicts	VCV000838547	1	94510272	1	94044716	838547	824477	rs1368508052	NC_000001.11:94044715:T:C		NM_000350.3	p.Thr983Ala	Thr	983.0	Ala	NM_000350	ABCA4_HUMAN	PF12698;PF00005;	ABCA4
NM_000350.3(ABCA4):c.6722T>C (p.Leu2241Pro)	ABCA4	L2241P	not provided	Pathogenic(Last reviewed: Oct 4, 2022)	criteria provided, single submitter	VCV000836905	1	94463424	1	93997868	836905	824445	rs1659051255	NC_000001.11:93997867:A:G		NM_000350.3	p.Leu2241Pro	Leu	2241.0	Pro	NM_000350	ABCA4_HUMAN	PF12698;PF00005;	ABCA4
NM_000350.3(ABCA4):c.6113G>C (p.Arg2038Pro)	ABCA4	R2038P	Severe early-childhood-onset retinal dystrophy	Likely pathogenic(Last reviewed: Apr 9, 2019)	no assertion criteria provided	VCV000829831	1	94471031	1	94005475	829831	818175	rs767729255	NC_000001.11:94005474:C:G		NM_000350.3	p.Arg2038Pro	Arg	2038.0	Pro	NM_000350	ABCA4_HUMAN	PF12698;PF00005;	ABCA4
NM_000350.3(ABCA4):c.2579T>C (p.Val860Ala)	ABCA4	V860A	Isolated macular dystrophy	Pathogenic(Last reviewed: Jan 9, 2020)	criteria provided, single submitter	VCV000813132	1	94520675	1	94055119	813132	801322	rs1660936779	NC_000001.11:94055118:A:G		NM_000350.3	p.Val860Ala	Val	860.0	Ala	NM_000350	ABCA4_HUMAN	PF12698;PF00005;	ABCA4
NM_000350.3(ABCA4):c.2294G>C (p.Ser765Thr)	ABCA4	S765T	not provided|Isolated macular dystrophy	Pathogenic(Last reviewed: Oct 24, 2022)	criteria provided, multiple submitters, no conflicts	VCV000813130	1	94522245	1	94056689	813130	801324	rs61749429	NC_000001.11:94056688:C:G		NM_000350.3	p.Ser765Thr	Ser	765.0	Thr	NM_000350	ABCA4_HUMAN	PF12698;PF00005;	ABCA4
NM_000350.3(ABCA4):c.1912C>T (p.Pro638Ser)	ABCA4	P638S	Isolated macular dystrophy	Pathogenic(Last reviewed: Jan 9, 2020)	criteria provided, single submitter	VCV000813128	1	94528158	1	94062602	813128	801326	rs754088610	NC_000001.11:94062601:G:A		NM_000350.3	p.Pro638Ser	Pro	638.0	Ser	NM_000350	ABCA4_HUMAN	PF12698;PF00005;	ABCA4
NM_000350.3(ABCA4):c.242G>C (p.Cys81Ser)	ABCA4	C81S	Stargardt disease	Likely pathogenic(Last reviewed: Jun 23, 2019)	no assertion criteria provided	VCV000812210	1	94577054	1	94111498	812210	800464	rs1570433137	NC_000001.11:94111497:C:G		NM_000350.3	p.Cys81Ser	Cys	81.0	Ser	NM_000350	ABCA4_HUMAN	PF12698;PF00005;	ABCA4
NM_000350.3(ABCA4):c.1758C>A (p.Asp586Glu)	ABCA4	D586E	Stargardt disease	Likely pathogenic(Last reviewed: Jun 23, 2019)	no assertion criteria provided	VCV000812206	1	94528670	1	94063114	812206	800460	rs1570393727	NC_000001.11:94063113:G:T		NM_000350.3	p.Asp586Glu	Asp	586.0	Glu	NM_000350	ABCA4_HUMAN	PF12698;PF00005;	ABCA4
NM_000350.3(ABCA4):c.5351T>G (p.Leu1784Arg)	ABCA4	L1784R	Stargardt disease	Pathogenic(Last reviewed: Jun 23, 2019)	no assertion criteria provided	VCV000812198	1	94480208	1	94014652	812198	800453	rs746252741	NC_000001.11:94014651:A:C		NM_000350.3	p.Leu1784Arg	Leu	1784.0	Arg	NM_000350	ABCA4_HUMAN	PF12698;PF00005;	ABCA4
NM_000350.3(ABCA4):c.5380G>C (p.Ala1794Pro)	ABCA4	A1794P	not provided	Pathogenic(Last reviewed: Feb 10, 2022)	criteria provided, multiple submitters, no conflicts	VCV000812197	1	94480179	1	94014623	812197	800452	rs1571252997	NC_000001.11:94014622:C:G		NM_000350.3	p.Ala1794Pro	Ala	1794.0	Pro	NM_000350	ABCA4_HUMAN	PF12698;PF00005;	ABCA4
NM_000350.3(ABCA4):c.5774G>T (p.Arg1925Ile)	ABCA4	R1925I	Stargardt disease|not provided	Pathogenic/Likely pathogenic(Last reviewed: Aug 23, 2022)	criteria provided, multiple submitters, no conflicts	VCV000806159	1	94474368	1	94008812	806159	794733	rs1208195953	NC_000001.11:94008811:C:A		NM_000350.3	p.Arg1925Ile	Arg	1925.0	Ile	NM_000350	ABCA4_HUMAN	PF12698;PF00005;	ABCA4
NM_000350.3(ABCA4):c.6119G>C (p.Arg2040Pro)	ABCA4	R2040P	not provided	Likely pathogenic(Last reviewed: Oct 1, 2019)	criteria provided, single submitter	VCV000806157	1	94471025	1	94005469	806157	794731	rs148460146	NC_000001.11:94005468:C:G		NM_000350.3	p.Arg2040Pro	Arg	2040.0	Pro	NM_000350	ABCA4_HUMAN	PF12698;PF00005;	ABCA4
NM_000350.3(ABCA4):c.6419T>G (p.Leu2140Arg)	ABCA4	L2140R	not provided	Likely pathogenic(Last reviewed: Mar 1, 2019)	criteria provided, single submitter	VCV000806156	1	94466452	1	94000896	806156	794730	rs774475956	NC_000001.11:94000895:A:C		NM_000350.3	p.Leu2140Arg	Leu	2140.0	Arg	NM_000350	ABCA4_HUMAN	PF12698;PF00005;	ABCA4
NM_000350.3(ABCA4):c.1364T>A (p.Leu455Gln)	ABCA4	L455Q	not provided|Severe early-childhood-onset retinal dystrophy	Pathogenic(Last reviewed: Aug 9, 2022)	criteria provided, multiple submitters, no conflicts	VCV000801519	1	94543436	1	94077880	801519	790018	rs1366296798	NC_000001.11:94077879:A:T		NM_000350.3	p.Leu455Gln	Leu	455.0	Gln	NM_000350	ABCA4_HUMAN	PF12698;PF00005;	ABCA4
NM_000350.3(ABCA4):c.1846G>A (p.Glu616Lys)	ABCA4	E616K	not provided|Severe early-childhood-onset retinal dystrophy	Pathogenic/Likely pathogenic(Last reviewed: Jul 5, 2022)	criteria provided, multiple submitters, no conflicts	VCV000801518	1	94528224	1	94062668	801518	790017	rs1557787473	NC_000001.11:94062667:C:T		NM_000350.3	p.Glu616Lys	Glu	616.0	Lys	NM_000350	ABCA4_HUMAN	PF12698;PF00005;	ABCA4
NM_000350.3(ABCA4):c.2537A>G (p.Asp846Gly)	ABCA4	D846G	Severe early-childhood-onset retinal dystrophy	Likely pathogenic(Last reviewed: May 28, 2019)	criteria provided, single submitter	VCV000801516	1	94520717	1	94055161	801516	790015	rs779466403	NC_000001.11:94055160:T:C		NM_000350.3	p.Asp846Gly	Asp	846.0	Gly	NM_000350	ABCA4_HUMAN	PF12698;PF00005;	ABCA4
NM_000350.3(ABCA4):c.3385C>G (p.Arg1129Gly)	ABCA4	R1129G	Severe early-childhood-onset retinal dystrophy	Likely pathogenic(Last reviewed: May 28, 2019)	criteria provided, single submitter	VCV000801515	1	94506902	1	94041346	801515	790014	rs779426136	NC_000001.11:94041345:G:C		NM_000350.3	p.Arg1129Gly	Arg	1129.0	Gly	NM_000350	ABCA4_HUMAN	PF12698;PF00005;	ABCA4
NM_000350.3(ABCA4):c.4069G>A (p.Ala1357Thr)	ABCA4	A1357T	not provided	Pathogenic(Last reviewed: Mar 19, 2022)	criteria provided, single submitter	VCV000636212	1	94497393	1	94031837	636212	623955	rs754899711	NC_000001.11:94031836:C:T		NM_000350.3	p.Ala1357Thr	Ala	1357.0	Thr	NM_000350	ABCA4_HUMAN	PF12698;PF00005;	ABCA4
NM_000350.3(ABCA4):c.2895T>G (p.Asn965Lys)	ABCA4	N965K	Retinal dystrophy	Likely pathogenic(Last reviewed: Jan 24, 2019)	criteria provided, single submitter	VCV000636146	1	94512498	1	94046942	636146	623956	rs1570377861	NC_000001.11:94046941:A:C		NM_000350.3	p.Asn965Lys	Asn	965.0	Lys	NM_000350	ABCA4_HUMAN	PF12698;PF00005;	ABCA4
NM_000350.3(ABCA4):c.6478A>G (p.Lys2160Glu)	ABCA4	K2160E	Stargardt disease	Likely pathogenic(Last reviewed: Apr 1, 2018)	no assertion criteria provided	VCV000635991	1	94466393	1	94000837	635991	623813	rs1571241930	NC_000001.11:94000836:T:C		NM_000350.3	p.Lys2160Glu	Lys	2160.0	Glu	NM_000350	ABCA4_HUMAN	PF12698;PF00005;	ABCA4
NM_000350.3(ABCA4):c.6454G>T (p.Gly2152Cys)	ABCA4	G2152C	Stargardt disease	Likely pathogenic(Last reviewed: Apr 1, 2018)	no assertion criteria provided	VCV000635990	1	94466417	1	94000861	635990	623814	rs1571241947	NC_000001.11:94000860:C:A		NM_000350.3	p.Gly2152Cys	Gly	2152.0	Cys	NM_000350	ABCA4_HUMAN	PF12698;PF00005;	ABCA4
NM_000350.3(ABCA4):c.6319C>T (p.Arg2107Cys)	ABCA4	R2107C	not provided|Retinal dystrophy	Pathogenic(Last reviewed: Oct 25, 2022)	criteria provided, multiple submitters, no conflicts	VCV000635988	1	94466625	1	94001069	635988	623815	rs2297669	NC_000001.11:94001068:G:A		NM_000350.3	p.Arg2107Cys	Arg	2107.0	Cys	NM_000350	ABCA4_HUMAN	PF12698;PF00005;	ABCA4
NM_000350.3(ABCA4):c.4243A>C (p.Thr1415Pro)	ABCA4	T1415P	Stargardt disease	Likely pathogenic(Last reviewed: Apr 1, 2018)	no assertion criteria provided	VCV000635983	1	94496562	1	94031006	635983	623819	rs1571264551	NC_000001.11:94031005:T:G		NM_000350.3	p.Thr1415Pro	Thr	1415.0	Pro	NM_000350	ABCA4_HUMAN	PF12698;PF00005;	ABCA4
NM_000350.3(ABCA4):c.3380G>A (p.Gly1127Glu)	ABCA4	G1127E	not provided	Pathogenic(Last reviewed: Aug 15, 2022)	criteria provided, single submitter	VCV000635981	1	94506907	1	94041351	635981	623821	rs1570370929	NC_000001.11:94041350:C:T		NM_000350.3	p.Gly1127Glu	Gly	1127.0	Glu	NM_000350	ABCA4_HUMAN	PF12698;PF00005;	ABCA4
NM_000350.3(ABCA4):c.1529T>G (p.Leu510Arg)	ABCA4	L510R	Retinal dystrophy	Likely pathogenic(Last reviewed: Apr 1, 2018)	no assertion criteria provided	VCV000635977	1	94543271	1	94077715	635977	623825	rs886039299	NC_000001.11:94077714:A:C		NM_000350.3	p.Leu510Arg	Leu	510.0	Arg	NM_000350	ABCA4_HUMAN	PF12698;PF00005;	ABCA4
NM_000350.3(ABCA4):c.1958G>T (p.Arg653Leu)	ABCA4	R653L	Cone-rod dystrophy 3|Stargardt disease	Likely pathogenic(Last reviewed: Jun 23, 2019)	no assertion criteria provided	VCV000635441	1	94526295	1	94060739	635441	623247	rs141823837	NC_000001.11:94060738:C:A		NM_000350.3	p.Arg653Leu	Arg	653.0	Leu	NM_000350	ABCA4_HUMAN	PF12698;PF00005;	ABCA4
NM_000350.3(ABCA4):c.4070C>A (p.Ala1357Glu)	ABCA4	A1357E	not provided	Pathogenic(Last reviewed: Sep 17, 2021)	criteria provided, multiple submitters, no conflicts	VCV000623693	1	94497392	1	94031836	623693	612551	rs552517556	NC_000001.11:94031835:G:T		NM_000350.3	p.Ala1357Glu	Ala	1357.0	Glu	NM_000350	ABCA4_HUMAN	PF12698;PF00005;	ABCA4
NM_000350.3(ABCA4):c.6232A>C (p.Lys2078Gln)	ABCA4	K2078Q	not provided	Likely pathogenic(Last reviewed: Apr 1, 2018)	criteria provided, single submitter	VCV000546599	1	94467464	1	94001908	546599	537088	rs951379922	NC_000001.11:94001907:T:G		NM_000350.3	p.Lys2078Gln	Lys	2078.0	Gln	NM_000350	ABCA4_HUMAN	PF12698;PF00005;	ABCA4
NM_000350.3(ABCA4):c.1819G>C (p.Gly607Arg)	ABCA4	G607R	not provided|Cone-rod dystrophy 3	Pathogenic(Last reviewed: Sep 6, 2022)	criteria provided, multiple submitters, no conflicts	VCV000522787	1	94528251	1	94062695	522787	513244	rs61749412	NC_000001.11:94062694:C:G		NM_000350.3	p.Gly607Arg	Gly	607.0	Arg	NM_000350	ABCA4_HUMAN	PF12698;PF00005;	ABCA4
NM_000350.3(ABCA4):c.719T>G (p.Ile240Arg)	ABCA4	I240R	Macular dystrophy	Likely pathogenic(Last reviewed: Jan 1, 2015)	no assertion criteria provided	VCV000438108	1	94564399	1	94098843	438108	431635	rs1553195472	NC_000001.11:94098842:A:C		NM_000350.3	p.Ile240Arg	Ile	240.0	Arg	NM_000350	ABCA4_HUMAN	PF12698;PF00005;	ABCA4
NM_000350.3(ABCA4):c.6226A>G (p.Lys2076Glu)	ABCA4	K2076E	Congenital stationary night blindness	Likely pathogenic(Last reviewed: Jan 1, 2015)	no assertion criteria provided	VCV000438106	1	94467470	1	94001914	438106	431612	rs1553186509	NC_000001.11:94001913:T:C		NM_000350.3	p.Lys2076Glu	Lys	2076.0	Glu	NM_000350	ABCA4_HUMAN	PF12698;PF00005;	ABCA4
NM_000350.3(ABCA4):c.6098T>G (p.Leu2033Arg)	ABCA4	L2033R	Retinal dystrophy|Stargardt disease	Likely pathogenic(Last reviewed: Apr 1, 2018)	no assertion criteria provided	VCV000438105	1	94471046	1	94005490	438105	431613	rs1553186896	NC_000001.11:94005489:A:C		NM_000350.3	p.Leu2033Arg	Leu	2033.0	Arg	NM_000350	ABCA4_HUMAN	PF12698;PF00005;	ABCA4
NM_000350.3(ABCA4):c.6098T>C (p.Leu2033Pro)	ABCA4	L2033P	Severe early-childhood-onset retinal dystrophy	Likely pathogenic(Last reviewed: Jan 1, 2015)	no assertion criteria provided	VCV000438104	1	94471046	1	94005490	438104	431614	rs1553186896	NC_000001.11:94005489:A:G		NM_000350.3	p.Leu2033Pro	Leu	2033.0	Pro	NM_000350	ABCA4_HUMAN	PF12698;PF00005;	ABCA4
NM_000350.3(ABCA4):c.5516T>C (p.Phe1839Ser)	ABCA4	F1839S	Severe early-childhood-onset retinal dystrophy	Likely pathogenic(Last reviewed: Jan 1, 2015)	no assertion criteria provided	VCV000438103	1	94476886	1	94011330	438103	431615	rs1297857869	NC_000001.11:94011329:A:G		NM_000350.3	p.Phe1839Ser	Phe	1839.0	Ser	NM_000350	ABCA4_HUMAN	PF12698;PF00005;	ABCA4
NM_000350.3(ABCA4):c.5088C>G (p.Ser1696Arg)	ABCA4	S1696R	Severe early-childhood-onset retinal dystrophy	Likely pathogenic(Last reviewed: Jan 1, 2015)	no assertion criteria provided	VCV000438099	1	94485246	1	94019690	438099	431619	rs1435203678	NC_000001.11:94019689:G:C		NM_000350.3	p.Ser1696Arg	Ser	1696.0	Arg	NM_000350	ABCA4_HUMAN	PF12698;PF00005;	ABCA4
NM_000350.3(ABCA4):c.3299T>A (p.Ile1100Asn)	ABCA4	I1100N	not provided	Pathogenic(Last reviewed: Oct 14, 2021)	criteria provided, single submitter	VCV000438094	1	94508346	1	94042790	438094	431624	rs1553190559	NC_000001.11:94042789:A:T		NM_000350.3	p.Ile1100Asn	Ile	1100.0	Asn	NM_000350	ABCA4_HUMAN	PF12698;PF00005;	ABCA4
NM_000350.3(ABCA4):c.1757A>G (p.Asp586Gly)	ABCA4	D586G	Macular dystrophy	Likely pathogenic(Last reviewed: Jan 1, 2015)	no assertion criteria provided	VCV000438089	1	94528671	1	94063115	438089	431630	rs1553192682	NC_000001.11:94063114:T:C		NM_000350.3	p.Asp586Gly	Asp	586.0	Gly	NM_000350	ABCA4_HUMAN	PF12698;PF00005;	ABCA4
NM_000350.3(ABCA4):c.1018T>C (p.Tyr340His)	ABCA4	Y340H	not provided	Pathogenic/Likely pathogenic(Last reviewed: Jun 1, 2023)	criteria provided, multiple submitters, no conflicts	VCV000438086	1	94546115	1	94080559	438086	431633	rs61748548	NC_000001.11:94080558:A:G		NM_000350.3	p.Tyr340His	Tyr	340.0	His	NM_000350	ABCA4_HUMAN	PF12698;PF00005;	ABCA4
NM_000350.3(ABCA4):c.5327C>T (p.Pro1776Leu)	ABCA4	P1776L	not provided|Stargardt disease	Pathogenic/Likely pathogenic(Last reviewed: Jul 24, 2023)	criteria provided, multiple submitters, no conflicts	VCV000431947	1	94480232	1	94014676	431947	425388	rs1553187939	NC_000001.11:94014675:G:A		NM_000350.3	p.Pro1776Leu	Pro	1776.0	Leu	NM_000350	ABCA4_HUMAN	PF12698;PF00005;	ABCA4
NM_000350.3(ABCA4):c.5128A>C (p.Lys1710Gln)	ABCA4	K1710Q	not provided	Likely pathogenic(Last reviewed: May 16, 2013)	criteria provided, single submitter	VCV000431800	1	94485206	1	94019650	431800	425389	rs778747291	NC_000001.11:94019649:T:G		NM_000350.3	p.Lys1710Gln	Lys	1710.0	Gln	NM_000350	ABCA4_HUMAN	PF12698;PF00005;	ABCA4
NM_000350.3(ABCA4):c.3268T>C (p.Ser1090Pro)	ABCA4	S1090P	not provided	Likely pathogenic(Last reviewed: Nov 8, 2017)	criteria provided, single submitter	VCV000429377	1	94508377	1	94042821	429377	421261	rs1131691351	NC_000001.11:94042820:A:G		NM_000350.3	p.Ser1090Pro	Ser	1090.0	Pro	NM_000350	ABCA4_HUMAN	PF12698;PF00005;	ABCA4
NM_000350.3(ABCA4):c.37A>G (p.Lys13Glu)	ABCA4	K13E	not provided	Likely pathogenic(Last reviewed: Aug 5, 2013)	criteria provided, single submitter	VCV000429217	1	94586565	1	94121009	429217	421262	rs1131691262	NC_000001.11:94121008:T:C		NM_000350.3	p.Lys13Glu	Lys	13.0	Glu	NM_000350	ABCA4_HUMAN	PF12698;PF00005;	ABCA4
NM_000350.3(ABCA4):c.4128G>C (p.Gln1376His)	ABCA4	Q1376H	Retinitis pigmentosa|not provided	Pathogenic/Likely pathogenic(Last reviewed: Jan 9, 2020)	criteria provided, multiple submitters, no conflicts	VCV000424901	1	94497334	1	94031778	424901	413235	rs1064797113	NC_000001.11:94031777:C:G		NM_000350.3	p.Gln1376His	Gln	1376.0	His	NM_000350	ABCA4_HUMAN	PF12698;PF00005;	ABCA4
NM_000350.3(ABCA4):c.6284A>T (p.Asp2095Val)	ABCA4	D2095V	not provided	Likely pathogenic(Last reviewed: Feb 22, 2013)	criteria provided, single submitter	VCV000417995	1	94466660	1	94001104	417995	405250	rs1064793015	NC_000001.11:94001103:T:A		NM_000350.3	p.Asp2095Val	Asp	2095.0	Val	NM_000350	ABCA4_HUMAN	PF12698;PF00005;	ABCA4
NM_000350.3(ABCA4):c.5932A>G (p.Lys1978Glu)	ABCA4	K1978E	Severe early-childhood-onset retinal dystrophy|not provided|Age related macular degeneration 2	Pathogenic/Likely pathogenic(Last reviewed: Aug 21, 2022)	criteria provided, multiple submitters, no conflicts	VCV000417994	1	94473263	1	94007707	417994	405251	rs1064793014	NC_000001.11:94007706:T:C		NM_000350.3	p.Lys1978Glu	Lys	1978.0	Glu	NM_000350	ABCA4_HUMAN	PF12698;PF00005;	ABCA4
NM_000350.3(ABCA4):c.4532C>A (p.Pro1511His)	ABCA4	P1511H	not provided	Pathogenic/Likely pathogenic(Last reviewed: Sep 23, 2022)	criteria provided, multiple submitters, no conflicts	VCV000417992	1	94495008	1	94029452	417992	405253	rs886046564	NC_000001.11:94029451:G:T		NM_000350.3	p.Pro1511His	Pro	1511.0	His	NM_000350	ABCA4_HUMAN	PF12698;PF00005;	ABCA4
NM_000350.3(ABCA4):c.4326C>A (p.Asn1442Lys)	ABCA4	N1442K	Retinal dystrophy|not provided	Pathogenic(Last reviewed: Jun 16, 2023)	criteria provided, multiple submitters, no conflicts	VCV000417991	1	94496010	1	94030454	417991	405254	rs762150575	NC_000001.11:94030453:G:T		NM_000350.3	p.Asn1442Lys	Asn	1442.0	Lys	NM_000350	ABCA4_HUMAN	PF12698;PF00005;	ABCA4
NM_000350.3(ABCA4):c.4049T>C (p.Leu1350Pro)	ABCA4	L1350P	not provided	Likely pathogenic(Last reviewed: Jan 8, 2013)	criteria provided, single submitter	VCV000417990	1	94497413	1	94031857	417990	405256	rs1064793012	NC_000001.11:94031856:A:G		NM_000350.3	p.Leu1350Pro	Leu	1350.0	Pro	NM_000350	ABCA4_HUMAN	PF12698;PF00005;	ABCA4
NM_000350.3(ABCA4):c.3389T>C (p.Ile1130Thr)	ABCA4	I1130T	not provided	Pathogenic/Likely pathogenic(Last reviewed: Mar 18, 2022)	criteria provided, multiple submitters, no conflicts	VCV000417988	1	94506898	1	94041342	417988	405258	rs1064793010	NC_000001.11:94041341:A:G		NM_000350.3	p.Ile1130Thr	Ile	1130.0	Thr	NM_000350	ABCA4_HUMAN	PF12698;PF00005;	ABCA4
NM_000350.3(ABCA4):c.2249T>C (p.Leu750Pro)	ABCA4	L750P	not provided	Likely pathogenic(Last reviewed: Jun 23, 2014)	criteria provided, single submitter	VCV000417984	1	94522290	1	94056734	417984	405262	rs1064793008	NC_000001.11:94056733:A:G		NM_000350.3	p.Leu750Pro	Leu	750.0	Pro	NM_000350	ABCA4_HUMAN	PF12698;PF00005;	ABCA4
NM_000350.3(ABCA4):c.2182A>G (p.Ser728Gly)	ABCA4	S728G	not provided	Likely pathogenic(Last reviewed: Aug 5, 2013)	criteria provided, single submitter	VCV000417983	1	94522357	1	94056801	417983	405263	rs1064793007	NC_000001.11:94056800:T:C		NM_000350.3	p.Ser728Gly	Ser	728.0	Gly	NM_000350	ABCA4_HUMAN	PF12698;PF00005;	ABCA4
NM_000350.3(ABCA4):c.1958G>A (p.Arg653His)	ABCA4	R653H	not provided|Retinal dystrophy	Pathogenic/Likely pathogenic(Last reviewed: Oct 5, 2022)	criteria provided, multiple submitters, no conflicts	VCV000417982	1	94526295	1	94060739	417982	405264	rs141823837	NC_000001.11:94060738:C:T		NM_000350.3	p.Arg653His	Arg	653.0	His	NM_000350	ABCA4_HUMAN	PF12698;PF00005;	ABCA4
NM_000350.3(ABCA4):c.2537A>T (p.Asp846Val)	ABCA4	D846V	Retinal dystrophy|not provided	Likely pathogenic(Last reviewed: Aug 30, 2021)	criteria provided, multiple submitters, no conflicts	VCV000389679	1	94520717	1	94055161	389679	365251	rs779466403	NC_000001.11:94055160:T:A		NM_000350.3	p.Asp846Val	Asp	846.0	Val	NM_000350	ABCA4_HUMAN	PF12698;PF00005;	ABCA4
NM_000350.3(ABCA4):c.6317G>A (p.Arg2106His)	ABCA4	R2106H	not provided|Retinal dystrophy	Pathogenic/Likely pathogenic(Last reviewed: Aug 9, 2022)	criteria provided, multiple submitters, no conflicts	VCV000377409	1	94466627	1	94001071	377409	365431	rs1057520213	NC_000001.11:94001070:C:T		NM_000350.3	p.Arg2106His	Arg	2106.0	His	NM_000350	ABCA4_HUMAN	PF12698;PF00005;	ABCA4
NM_000350.3(ABCA4):c.5646G>A (p.Met1882Ile)	ABCA4	M1882I	not provided	Pathogenic/Likely pathogenic(Last reviewed: Jul 20, 2022)	criteria provided, multiple submitters, no conflicts	VCV000377407	1	94476424	1	94010868	377407	365434	rs752160946	NC_000001.11:94010867:C:T		NM_000350.3	p.Met1882Ile	Met	1882.0	Ile	NM_000350	ABCA4_HUMAN	PF12698;PF00005;	ABCA4
NM_000350.3(ABCA4):c.5572T>A (p.Tyr1858Asn)	ABCA4	Y1858N	Severe early-childhood-onset retinal dystrophy|Age related macular degeneration 2|Retinitis pigmentosa 19|Cone-rod dystrophy 3|Age related macular degeneration 2|Severe early-childhood-onset retinal dystrophy|not provided	Pathogenic/Likely pathogenic(Last reviewed: Mar 6, 2023)	criteria provided, multiple submitters, no conflicts	VCV000377406	1	94476830	1	94011274	377406	365522	rs371489809	NC_000001.11:94011273:A:T		NM_000350.3	p.Tyr1858Asn	Tyr	1858.0	Asn	NM_000350	ABCA4_HUMAN	PF12698;PF00005;	ABCA4
NM_000350.3(ABCA4):c.5282C>G (p.Pro1761Arg)	ABCA4	P1761R	Retinal dystrophy|not provided	Pathogenic/Likely pathogenic(Last reviewed: Oct 12, 2018)	criteria provided, multiple submitters, no conflicts	VCV000377405	1	94481325	1	94015769	377405	365246	rs1057520212	NC_000001.11:94015768:G:C		NM_000350.3	p.Pro1761Arg	Pro	1761.0	Arg	NM_000350	ABCA4_HUMAN	PF12698;PF00005;	ABCA4
NM_000350.3(ABCA4):c.1919C>T (p.Pro640Leu)	ABCA4	P640L	Retinal dystrophy|not provided	Pathogenic/Likely pathogenic(Last reviewed: Aug 16, 2022)	criteria provided, multiple submitters, no conflicts	VCV000377403	1	94528151	1	94062595	377403	365252	rs760790294	NC_000001.11:94062594:G:A		NM_000350.3	p.Pro640Leu	Pro	640.0	Leu	NM_000350	ABCA4_HUMAN	PF12698;PF00005;	ABCA4
NM_000350.3(ABCA4):c.1531C>T (p.Arg511Cys)	ABCA4	R511C	ABCA4-Related Disorders|Retinal dystrophy|Retinitis pigmentosa 19|not provided|Cone-rod dystrophy 3	Pathogenic/Likely pathogenic(Last reviewed: Oct 4, 2022)	criteria provided, multiple submitters, no conflicts	VCV000377402	1	94543269	1	94077713	377402	365528	rs752786160	NC_000001.11:94077712:G:A		NM_000350.3	p.Arg511Cys	Arg	511.0	Cys	NM_000350	ABCA4_HUMAN	PF12698;PF00005;	ABCA4
NM_000350.3(ABCA4):c.688T>A (p.Cys230Ser)	ABCA4	C230S	not provided|Age related macular degeneration 2	Pathogenic(Last reviewed: Jun 15, 2022)	criteria provided, multiple submitters, no conflicts	VCV000373916	1	94564430	1	94098874	373916	360817	rs1057518767	NC_000001.11:94098873:A:T		NM_000350.3	p.Cys230Ser	Cys	230.0	Ser	NM_000350	ABCA4_HUMAN	PF12698;PF00005;	ABCA4
NM_000350.3(ABCA4):c.3056C>T (p.Thr1019Met)	ABCA4	T1019M	not provided|Retinal dystrophy	Pathogenic(Last reviewed: Oct 27, 2022)	criteria provided, multiple submitters, no conflicts	VCV000289310	1	94509026	1	94043470	289310	273547	rs201855602	NC_000001.11:94043469:G:A		NM_000350.3	p.Thr1019Met	Thr	1019.0	Met	NM_000350	ABCA4_HUMAN	PF12698;PF00005;	ABCA4
NM_000350.3(ABCA4):c.3G>T (p.Met1Ile)	ABCA4	M1I	not provided	Pathogenic(Last reviewed: Sep 3, 2022)	criteria provided, multiple submitters, no conflicts	VCV000280328	1	94586599	1	94121043	280328	264010	rs886041554	NC_000001.11:94121042:C:A		NM_000350.3	p.Met1Ile	Met	1.0	Ile	NM_000350	ABCA4_HUMAN	PF12698;PF00005;	ABCA4
NM_000350.3(ABCA4):c.5333T>A (p.Met1778Lys)	ABCA4	M1778K	not provided	Likely pathogenic(Last reviewed: Aug 5, 2021)	criteria provided, single submitter	VCV000265997	1	94480226	1	94014670	265997	260778	rs748706582	NC_000001.11:94014669:A:T		NM_000350.3	p.Met1778Lys	Met	1778.0	Lys	NM_000350	ABCA4_HUMAN	PF12698;PF00005;	ABCA4
NM_000350.3(ABCA4):c.1529T>C (p.Leu510Pro)	ABCA4	L510P	not provided	Pathogenic/Likely pathogenic(Last reviewed: Apr 7, 2022)	criteria provided, multiple submitters, no conflicts	VCV000265011	1	94543271	1	94077715	265011	259681	rs886039299	NC_000001.11:94077714:A:G		NM_000350.3	p.Leu510Pro	Leu	510.0	Pro	NM_000350	ABCA4_HUMAN	PF12698;PF00005;	ABCA4
NM_000350.3(ABCA4):c.2566T>A (p.Tyr856Asn)	ABCA4	Y856N	not provided	Likely pathogenic(Last reviewed: May 23, 2014)	criteria provided, single submitter	VCV000236518	1	94520688	1	94055132	236518	237997	rs201223321	NC_000001.11:94055131:A:T		NM_000350.3	p.Tyr856Asn	Tyr	856.0	Asn	NM_000350	ABCA4_HUMAN	PF12698;PF00005;	ABCA4
NM_000350.3(ABCA4):c.6713A>G (p.Gln2238Arg)	ABCA4	Q2238R	Severe early-childhood-onset retinal dystrophy	Likely pathogenic(Last reviewed: Jan 1, 2016)	criteria provided, single submitter	VCV000236150	1	94463433	1	93997877	236150	237631	rs886044764	NC_000001.11:93997876:T:C		NM_000350.3	p.Gln2238Arg	Gln	2238.0	Arg	NM_000350	ABCA4_HUMAN	PF12698;PF00005;	ABCA4
NM_000350.3(ABCA4):c.6647C>T (p.Ala2216Val)	ABCA4	A2216V	Severe early-childhood-onset retinal dystrophy|not provided	Pathogenic(Last reviewed: Aug 24, 2022)	criteria provided, multiple submitters, no conflicts	VCV000236149	1	94463499	1	93997943	236149	237632	rs886044763	NC_000001.11:93997942:G:A		NM_000350.3	p.Ala2216Val	Ala	2216.0	Val	NM_000350	ABCA4_HUMAN	PF12698;PF00005;	ABCA4
NM_000350.3(ABCA4):c.6326T>C (p.Leu2109Pro)	ABCA4	L2109P	not provided|Severe early-childhood-onset retinal dystrophy	Pathogenic/Likely pathogenic(Last reviewed: Mar 21, 2022)	criteria provided, multiple submitters, no conflicts	VCV000236147	1	94466618	1	94001062	236147	237634	rs886044761	NC_000001.11:94001061:A:G		NM_000350.3	p.Leu2109Pro	Leu	2109.0	Pro	NM_000350	ABCA4_HUMAN	PF12698;PF00005;	ABCA4
NM_000350.3(ABCA4):c.6230G>A (p.Arg2077Gln)	ABCA4	R2077Q	not provided|Severe early-childhood-onset retinal dystrophy	Pathogenic/Likely pathogenic(Last reviewed: Jul 26, 2022)	criteria provided, multiple submitters, no conflicts	VCV000236145	1	94467466	1	94001910	236145	237636	rs886044759	NC_000001.11:94001909:C:T		NM_000350.3	p.Arg2077Gln	Arg	2077.0	Gln	NM_000350	ABCA4_HUMAN	PF12698;PF00005;	ABCA4
NM_000350.3(ABCA4):c.6077T>C (p.Leu2026Pro)	ABCA4	L2026P	not provided|Retinitis pigmentosa 19|Cone-rod dystrophy 3|Age related macular degeneration 2|Severe early-childhood-onset retinal dystrophy|Severe early-childhood-onset retinal dystrophy	Pathogenic/Likely pathogenic(Last reviewed: Aug 7, 2022)	criteria provided, multiple submitters, no conflicts	VCV000236144	1	94471067	1	94005511	236144	237637	rs886044758	NC_000001.11:94005510:A:G		NM_000350.3	p.Leu2026Pro	Leu	2026.0	Pro	NM_000350	ABCA4_HUMAN	PF12698;PF00005;	ABCA4
NM_000350.3(ABCA4):c.5942C>G (p.Thr1981Arg)	ABCA4	T1981R	Age related macular degeneration 2|Severe early-childhood-onset retinal dystrophy	Likely pathogenic(Last reviewed: Jan 30, 2021)	criteria provided, multiple submitters, no conflicts	VCV000236142	1	94473253	1	94007697	236142	237639	rs752147871	NC_000001.11:94007696:G:C		NM_000350.3	p.Thr1981Arg	Thr	1981.0	Arg	NM_000350	ABCA4_HUMAN	PF12698;PF00005;	ABCA4
NM_000350.3(ABCA4):c.5909T>C (p.Leu1970Pro)	ABCA4	L1970P	Severe early-childhood-onset retinal dystrophy	Likely pathogenic(Last reviewed: Jan 1, 2016)	criteria provided, single submitter	VCV000236141	1	94473286	1	94007730	236141	237640	rs886044756	NC_000001.11:94007729:A:G		NM_000350.3	p.Leu1970Pro	Leu	1970.0	Pro	NM_000350	ABCA4_HUMAN	PF12698;PF00005;	ABCA4
NM_000350.3(ABCA4):c.5881G>A (p.Gly1961Arg)	ABCA4	G1961R	not provided|ABCA4-Related Disorders|Severe early-childhood-onset retinal dystrophy	Pathogenic/Likely pathogenic(Last reviewed: Aug 16, 2022)	criteria provided, multiple submitters, no conflicts	VCV000236140	1	94473808	1	94008252	236140	237641	rs142253670	NC_000001.11:94008251:C:T		NM_000350.3	p.Gly1961Arg	Gly	1961.0	Arg	NM_000350	ABCA4_HUMAN	PF12698;PF00005;	ABCA4
NM_000350.3(ABCA4):c.5828T>C (p.Leu1943Pro)	ABCA4	L1943P	Severe early-childhood-onset retinal dystrophy|not provided	Pathogenic/Likely pathogenic(Last reviewed: Jul 19, 2022)	criteria provided, multiple submitters, no conflicts	VCV000236139	1	94474314	1	94008758	236139	237642	rs886044755	NC_000001.11:94008757:A:G		NM_000350.3	p.Leu1943Pro	Leu	1943.0	Pro	NM_000350	ABCA4_HUMAN	PF12698;PF00005;	ABCA4
NM_000350.3(ABCA4):c.5656G>A (p.Gly1886Arg)	ABCA4	G1886R	Severe early-childhood-onset retinal dystrophy	Likely pathogenic(Last reviewed: Jan 1, 2016)	criteria provided, single submitter	VCV000236137	1	94476414	1	94010858	236137	237644	rs886044754	NC_000001.11:94010857:C:T		NM_000350.3	p.Gly1886Arg	Gly	1886.0	Arg	NM_000350	ABCA4_HUMAN	PF12698;PF00005;	ABCA4
NM_000350.3(ABCA4):c.5558C>A (p.Ala1853Asp)	ABCA4	A1853D	Severe early-childhood-onset retinal dystrophy	Likely pathogenic(Last reviewed: Jan 1, 2016)	criteria provided, single submitter	VCV000236135	1	94476844	1	94011288	236135	237646	rs886044753	NC_000001.11:94011287:G:T		NM_000350.3	p.Ala1853Asp	Ala	1853.0	Asp	NM_000350	ABCA4_HUMAN	PF12698;PF00005;	ABCA4
NM_000350.3(ABCA4):c.5513A>G (p.His1838Arg)	ABCA4	H1838R	not provided|Severe early-childhood-onset retinal dystrophy	Pathogenic/Likely pathogenic(Last reviewed: Jan 3, 2022)	criteria provided, multiple submitters, no conflicts	VCV000236134	1	94476889	1	94011333	236134	237647	rs886044752	NC_000001.11:94011332:T:C		NM_000350.3	p.His1838Arg	His	1838.0	Arg	NM_000350	ABCA4_HUMAN	PF12698;PF00005;	ABCA4
NM_000350.3(ABCA4):c.5512C>A (p.His1838Asn)	ABCA4	H1838N	Severe early-childhood-onset retinal dystrophy	Likely pathogenic(Last reviewed: Jan 1, 2016)	criteria provided, single submitter	VCV000236133	1	94476890	1	94011334	236133	237648	rs62642562	NC_000001.11:94011333:G:T		NM_000350.3	p.His1838Asn	His	1838.0	Asn	NM_000350	ABCA4_HUMAN	PF12698;PF00005;	ABCA4
NM_000350.3(ABCA4):c.5363C>T (p.Pro1788Leu)	ABCA4	P1788L	Severe early-childhood-onset retinal dystrophy	Likely pathogenic(Last reviewed: Jan 1, 2016)	criteria provided, single submitter	VCV000236130	1	94480196	1	94014640	236130	237650	rs886044751	NC_000001.11:94014639:G:A		NM_000350.3	p.Pro1788Leu	Pro	1788.0	Leu	NM_000350	ABCA4_HUMAN	PF12698;PF00005;	ABCA4
NM_000350.3(ABCA4):c.5318C>T (p.Ala1773Val)	ABCA4	A1773V	not provided|Severe early-childhood-onset retinal dystrophy|Retinal dystrophy|Retinitis pigmentosa 19|Severe early-childhood-onset retinal dystrophy|Cone-rod dystrophy 3|Age related macular degeneration 2|Stargardt disease	Pathogenic/Likely pathogenic(Last reviewed: Oct 24, 2022)	criteria provided, multiple submitters, no conflicts	VCV000236129	1	94480241	1	94014685	236129	237651	rs760549861	NC_000001.11:94014684:G:A		NM_000350.3	p.Ala1773Val	Ala	1773.0	Val	NM_000350	ABCA4_HUMAN	PF12698;PF00005;	ABCA4
NM_000350.3(ABCA4):c.5137C>A (p.Gln1713Lys)	ABCA4	Q1713K	not provided|Severe early-childhood-onset retinal dystrophy	Pathogenic/Likely pathogenic(Last reviewed: Oct 14, 2021)	criteria provided, multiple submitters, no conflicts	VCV000236124	1	94485197	1	94019641	236124	237657	rs374343397	NC_000001.11:94019640:G:T		NM_000350.3	p.Gln1713Lys	Gln	1713.0	Lys	NM_000350	ABCA4_HUMAN	PF12698;PF00005;	ABCA4
NM_000350.3(ABCA4):c.4519G>A (p.Gly1507Arg)	ABCA4	G1507R	Retinal dystrophy|Severe early-childhood-onset retinal dystrophy|not provided	Pathogenic/Likely pathogenic(Last reviewed: Oct 13, 2022)	criteria provided, multiple submitters, no conflicts	VCV000236115	1	94495021	1	94029465	236115	237665	rs568792949	NC_000001.11:94029464:C:T		NM_000350.3	p.Gly1507Arg	Gly	1507.0	Arg	NM_000350	ABCA4_HUMAN	PF12698;PF00005;	ABCA4
NM_000350.3(ABCA4):c.4347G>T (p.Trp1449Cys)	ABCA4	W1449C	Severe early-childhood-onset retinal dystrophy	Likely pathogenic(Last reviewed: Jan 1, 2016)	criteria provided, single submitter	VCV000236112	1	94495989	1	94030433	236112	237668	rs886044741	NC_000001.11:94030432:C:A		NM_000350.3	p.Trp1449Cys	Trp	1449.0	Cys	NM_000350	ABCA4_HUMAN	PF12698;PF00005;	ABCA4
NM_000350.3(ABCA4):c.3482G>A (p.Arg1161His)	ABCA4	R1161H	Severe early-childhood-onset retinal dystrophy|not provided|Stargardt disease	Pathogenic/Likely pathogenic(Last reviewed: Aug 28, 2023)	criteria provided, multiple submitters, no conflicts	VCV000236102	1	94506805	1	94041249	236102	237678	rs768278935	NC_000001.11:94041248:C:T		NM_000350.3	p.Arg1161His	Arg	1161.0	His	NM_000350	ABCA4_HUMAN	PF12698;PF00005;	ABCA4
NM_000350.3(ABCA4):c.3377T>C (p.Leu1126Pro)	ABCA4	L1126P	Severe early-childhood-onset retinal dystrophy|not provided	Pathogenic/Likely pathogenic(Last reviewed: Oct 15, 2022)	criteria provided, multiple submitters, no conflicts	VCV000236101	1	94506910	1	94041354	236101	237679	rs1047376	NC_000001.11:94041353:A:G		NM_000350.3	p.Leu1126Pro	Leu	1126.0	Pro	NM_000350	ABCA4_HUMAN	PF12698;PF00005;	ABCA4
NM_000350.3(ABCA4):c.3292C>T (p.Arg1098Cys)	ABCA4	R1098C	Age related macular degeneration 2|Severe early-childhood-onset retinal dystrophy|not provided|Retinal dystrophy	Pathogenic/Likely pathogenic(Last reviewed: Mar 24, 2023)	criteria provided, multiple submitters, no conflicts	VCV000236100	1	94508353	1	94042797	236100	237680	rs756840095	NC_000001.11:94042796:G:A		NM_000350.3	p.Arg1098Cys	Arg	1098.0	Cys	NM_000350	ABCA4_HUMAN	PF12698;PF00005;	ABCA4
NM_000350.3(ABCA4):c.2894A>G (p.Asn965Ser)	ABCA4	N965S	Retinal dystrophy|not provided|Severe early-childhood-onset retinal dystrophy	Pathogenic(Last reviewed: Jun 1, 2023)	criteria provided, multiple submitters, no conflicts	VCV000236096	1	94512499	1	94046943	236096	237685	rs201471607	NC_000001.11:94046942:T:C		NM_000350.3	p.Asn965Ser	Asn	965.0	Ser	NM_000350	ABCA4_HUMAN	PF12698;PF00005;	ABCA4
NM_000350.3(ABCA4):c.2609C>T (p.Pro870Leu)	ABCA4	P870L	Retinal dystrophy|not provided|Severe early-childhood-onset retinal dystrophy	Likely pathogenic(Last reviewed: Jun 6, 2023)	criteria provided, multiple submitters, no conflicts	VCV000236093	1	94517233	1	94051677	236093	237688	rs746566873	NC_000001.11:94051676:G:A		NM_000350.3	p.Pro870Leu	Pro	870.0	Leu	NM_000350	ABCA4_HUMAN	PF12698;PF00005;	ABCA4
NM_000350.3(ABCA4):c.1918C>G (p.Pro640Ala)	ABCA4	P640A	Severe early-childhood-onset retinal dystrophy	Likely pathogenic(Last reviewed: Jan 1, 2016)	criteria provided, single submitter	VCV000236089	1	94528152	1	94062596	236089	237690	rs766570903	NC_000001.11:94062595:G:C		NM_000350.3	p.Pro640Ala	Pro	640.0	Ala	NM_000350	ABCA4_HUMAN	PF12698;PF00005;	ABCA4
NM_000350.3(ABCA4):c.1891G>A (p.Gly631Arg)	ABCA4	G631R	Severe early-childhood-onset retinal dystrophy	Likely pathogenic(Last reviewed: Jan 1, 2016)	criteria provided, single submitter	VCV000236088	1	94528179	1	94062623	236088	237691	rs886044730	NC_000001.11:94062622:C:T		NM_000350.3	p.Gly631Arg	Gly	631.0	Arg	NM_000350	ABCA4_HUMAN	PF12698;PF00005;	ABCA4
NM_000350.3(ABCA4):c.1822T>A (p.Phe608Ile)	ABCA4	F608I	Severe early-childhood-onset retinal dystrophy|Retinal dystrophy|not provided|Cone-rod dystrophy 3	Pathogenic/Likely pathogenic(Last reviewed: Oct 10, 2022)	criteria provided, multiple submitters, no conflicts	VCV000236087	1	94528248	1	94062692	236087	237692	rs61752398	NC_000001.11:94062691:A:T		NM_000350.3	p.Phe608Ile	Phe	608.0	Ile	NM_000350	ABCA4_HUMAN	PF12698;PF00005;	ABCA4
NM_000350.3(ABCA4):c.1719G>A (p.Met573Ile)	ABCA4	M573I	Severe early-childhood-onset retinal dystrophy	Likely pathogenic(Last reviewed: Jan 1, 2016)	criteria provided, single submitter	VCV000236085	1	94528709	1	94063153	236085	237694	rs886044728	NC_000001.11:94063152:C:T		NM_000350.3	p.Met573Ile	Met	573.0	Ile	NM_000350	ABCA4_HUMAN	PF12698;PF00005;	ABCA4
NM_000350.3(ABCA4):c.160T>G (p.Cys54Gly)	ABCA4	C54G	Retinitis pigmentosa 19|Cone-rod dystrophy 3|Age related macular degeneration 2|Severe early-childhood-onset retinal dystrophy|Severe early-childhood-onset retinal dystrophy	Likely pathogenic(Last reviewed: Dec 7, 2021)	criteria provided, multiple submitters, no conflicts	VCV000236071	1	94578529	1	94112973	236071	237708	rs886044720	NC_000001.11:94112972:A:C		NM_000350.3	p.Cys54Gly	Cys	54.0	Gly	NM_000350	ABCA4_HUMAN	PF12698;PF00005;	ABCA4
NM_000350.3(ABCA4):c.86T>G (p.Leu29Arg)	ABCA4	L29R	Severe early-childhood-onset retinal dystrophy	Likely pathogenic(Last reviewed: Jan 1, 2016)	criteria provided, single submitter	VCV000236070	1	94578603	1	94113047	236070	237709	rs886044719	NC_000001.11:94113046:A:C		NM_000350.3	p.Leu29Arg	Leu	29.0	Arg	NM_000350	ABCA4_HUMAN	PF12698;PF00005;	ABCA4
NM_000350.3(ABCA4):c.1964T>G (p.Phe655Cys)	ABCA4	F655C	Retinal dystrophy|Cone-rod dystrophy 3|Severe early-childhood-onset retinal dystrophy|Cone-rod dystrophy 3|Age related macular degeneration 2|Severe early-childhood-onset retinal dystrophy|Retinitis pigmentosa 19|not provided|Severe early-childhood-onset retinal dystrophy	Pathogenic/Likely pathogenic(Last reviewed: Sep 20, 2023)	criteria provided, multiple submitters, no conflicts	VCV000212727	1	94526289	1	94060733	212727	209342	rs200692438	NC_000001.11:94060732:A:C		NM_000350.3	p.Phe655Cys	Phe	655.0	Cys	NM_000350	ABCA4_HUMAN	PF12698;PF00005;	ABCA4
NM_000350.3(ABCA4):c.5549T>C (p.Leu1850Pro)	ABCA4	L1850P	not provided|Severe early-childhood-onset retinal dystrophy	Pathogenic/Likely pathogenic(Last reviewed: Oct 13, 2022)	criteria provided, multiple submitters, no conflicts	VCV000197055	1	94476853	1	94011297	197055	194216	rs377311148	NC_000001.11:94011296:A:G		NM_000350.3	p.Leu1850Pro	Leu	1850.0	Pro	NM_000350	ABCA4_HUMAN	PF12698;PF00005;	ABCA4
NM_000350.3(ABCA4):c.1253T>C (p.Phe418Ser)	ABCA4	F418S	Retinal dystrophy|not provided	Pathogenic(Last reviewed: Oct 13, 2022)	criteria provided, multiple submitters, no conflicts	VCV000193580	1	94544249	1	94078693	193580	190743	rs794726979	NC_000001.11:94078692:A:G		NM_000350.3	p.Phe418Ser	Phe	418.0	Ser	NM_000350	ABCA4_HUMAN	PF12698;PF00005;	ABCA4
NM_000350.3(ABCA4):c.763C>T (p.Arg255Cys)	ABCA4	R255C	not provided	Likely pathogenic(Last reviewed: Oct 21, 2022)	criteria provided, single submitter	VCV000143077	1	94564355	1	94098799	143077	152795	rs62645952	NC_000001.11:94098798:G:A		NM_000350.3	p.Arg255Cys	Arg	255.0	Cys	NM_000350	ABCA4_HUMAN	PF12698;PF00005;	ABCA4
NM_000350.3(ABCA4):c.6119G>A (p.Arg2040Gln)	ABCA4	R2040Q	Retinal dystrophy|not provided|Severe early-childhood-onset retinal dystrophy	Pathogenic/Likely pathogenic(Last reviewed: Jul 23, 2023)	criteria provided, multiple submitters, no conflicts	VCV000143076	1	94471025	1	94005469	143076	152794	rs148460146	NC_000001.11:94005468:C:T		NM_000350.3	p.Arg2040Gln	Arg	2040.0	Gln	NM_000350	ABCA4_HUMAN	PF12698;PF00005;	ABCA4
NM_000350.3(ABCA4):c.2798A>T (p.Asn933Ile)	ABCA4	N933I	Severe early-childhood-onset retinal dystrophy	Pathogenic	no assertion criteria provided	VCV000143074	1	94512595	1	94047039	143074	152792	rs527236129	NC_000001.11:94047038:T:A		NM_000350.3	p.Asn933Ile	Asn	933.0	Ile	NM_000350	ABCA4_HUMAN	PF12698;PF00005;	ABCA4
NM_000350.3(ABCA4):c.983A>T (p.Glu328Val)	ABCA4	E328V	not provided	Pathogenic(Last reviewed: Jun 14, 2022)	criteria provided, single submitter	VCV000099518	1	94546150	1	94080594	99518	105407	rs61751419	NC_000001.11:94080593:T:A		NM_000350.3	p.Glu328Val	Glu	328.0	Val	NM_000350	ABCA4_HUMAN	PF12698;PF00005;	ABCA4
NM_000350.3(ABCA4):c.926C>G (p.Pro309Arg)	ABCA4	P309R	Retinal dystrophy|not provided	Pathogenic/Likely pathogenic(Last reviewed: Oct 13, 2022)	criteria provided, multiple submitters, no conflicts	VCV000099513	1	94546207	1	94080651	99513	105402	rs61748545	NC_000001.11:94080650:G:C		NM_000350.3	p.Pro309Arg	Pro	309.0	Arg	NM_000350	ABCA4_HUMAN	PF12698;PF00005;	ABCA4
NM_000350.3(ABCA4):c.731T>C (p.Leu244Pro)	ABCA4	L244P	Retinal dystrophy|not provided	Pathogenic/Likely pathogenic(Last reviewed: Apr 18, 2022)	criteria provided, multiple submitters, no conflicts	VCV000099500	1	94564387	1	94098831	99500	105389	rs62646864	NC_000001.11:94098830:A:G		NM_000350.3	p.Leu244Pro	Leu	244.0	Pro	NM_000350	ABCA4_HUMAN	PF12698;PF00005;	ABCA4
NM_000350.3(ABCA4):c.71G>A (p.Arg24His)	ABCA4	R24H	ABCA4-Related Disorders|Retinal dystrophy|not provided	Pathogenic/Likely pathogenic(Last reviewed: Nov 1, 2022)	criteria provided, multiple submitters, no conflicts	VCV000099498	1	94578618	1	94113062	99498	105387	rs62645958	NC_000001.11:94113061:C:T		NM_000350.3	p.Arg24His	Arg	24.0	His	NM_000350	ABCA4_HUMAN	PF12698;PF00005;	ABCA4
NM_000350.3(ABCA4):c.6686T>C (p.Leu2229Pro)	ABCA4	L2229P	Retinal dystrophy|not provided	Pathogenic(Last reviewed: Sep 13, 2022)	criteria provided, multiple submitters, no conflicts	VCV000099481	1	94463460	1	93997904	99481	105370	rs61750659	NC_000001.11:93997903:A:G		NM_000350.3	p.Leu2229Pro	Leu	2229.0	Pro	NM_000350	ABCA4_HUMAN	PF12698;PF00005;	ABCA4
NM_000350.3(ABCA4):c.658C>T (p.Arg220Cys)	ABCA4	R220C	Severe early-childhood-onset retinal dystrophy|Cone-rod dystrophy 3|Age related macular degeneration 2|Severe early-childhood-onset retinal dystrophy|Retinitis pigmentosa 19|not provided	Pathogenic/Likely pathogenic(Last reviewed: Jul 19, 2022)	criteria provided, multiple submitters, no conflicts	VCV000099471	1	94564460	1	94098904	99471	105360	rs61748538	NC_000001.11:94098903:G:A		NM_000350.3	p.Arg220Cys	Arg	220.0	Cys	NM_000350	ABCA4_HUMAN	PF12698;PF00005;	ABCA4
NM_000350.3(ABCA4):c.6563T>C (p.Phe2188Ser)	ABCA4	F2188S	not provided	Pathogenic(Last reviewed: Oct 12, 2022)	criteria provided, single submitter	VCV000099468	1	94463583	1	93998027	99468	105357	rs61750658	NC_000001.11:93998026:A:G		NM_000350.3	p.Phe2188Ser	Phe	2188.0	Ser	NM_000350	ABCA4_HUMAN	PF12698;PF00005;	ABCA4
NM_000350.3(ABCA4):c.6449G>A (p.Cys2150Tyr)	ABCA4	C2150Y	Retinal dystrophy|Severe early-childhood-onset retinal dystrophy|not provided	Pathogenic/Likely pathogenic(Last reviewed: Oct 17, 2022)	criteria provided, multiple submitters, no conflicts	VCV000099463	1	94466422	1	94000866	99463	105352	rs61751384	NC_000001.11:94000865:C:T		NM_000350.3	p.Cys2150Tyr	Cys	2150.0	Tyr	NM_000350	ABCA4_HUMAN	PF12698;PF00005;	ABCA4
NM_000350.3(ABCA4):c.6446G>T (p.Arg2149Leu)	ABCA4	R2149L	not provided	Likely pathogenic(Last reviewed: Jun 8, 2022)	criteria provided, single submitter	VCV000099461	1	94466425	1	94000869	99461	105350	rs61750655	NC_000001.11:94000868:C:A		NM_000350.3	p.Arg2149Leu	Arg	2149.0	Leu	NM_000350	ABCA4_HUMAN	PF12698;PF00005;	ABCA4
NM_000350.3(ABCA4):c.6437G>A (p.Gly2146Asp)	ABCA4	G2146D	not provided	Likely pathogenic(Last reviewed: Aug 20, 2021)	criteria provided, single submitter	VCV000099459	1	94466434	1	94000878	99459	105348	rs61753044	NC_000001.11:94000877:C:T		NM_000350.3	p.Gly2146Asp	Gly	2146.0	Asp	NM_000350	ABCA4_HUMAN	PF12698;PF00005;	ABCA4
NM_000350.3(ABCA4):c.6415C>T (p.Arg2139Trp)	ABCA4	R2139W	not provided	Pathogenic(Last reviewed: Jul 25, 2022)	criteria provided, single submitter	VCV000099458	1	94466456	1	94000900	99458	105347	rs61750653	NC_000001.11:94000899:G:A		NM_000350.3	p.Arg2139Trp	Arg	2139.0	Trp	NM_000350	ABCA4_HUMAN	PF12698;PF00005;	ABCA4
NM_000350.3(ABCA4):c.6391G>A (p.Glu2131Lys)	ABCA4	E2131K	Retinal dystrophy|not provided	Pathogenic/Likely pathogenic(Last reviewed: Sep 15, 2022)	criteria provided, multiple submitters, no conflicts	VCV000099457	1	94466480	1	94000924	99457	105346	rs61750652	NC_000001.11:94000923:C:T		NM_000350.3	p.Glu2131Lys	Glu	2131.0	Lys	NM_000350	ABCA4_HUMAN	PF12698;PF00005;	ABCA4
NM_000350.3(ABCA4):c.6383A>G (p.His2128Arg)	ABCA4	H2128R	not provided	Pathogenic(Last reviewed: Aug 21, 2022)	criteria provided, single submitter	VCV000099455	1	94466561	1	94001005	99455	105344	rs61750651	NC_000001.11:94001004:T:C		NM_000350.3	p.His2128Arg	His	2128.0	Arg	NM_000350	ABCA4_HUMAN	PF12698;PF00005;	ABCA4
NM_000350.3(ABCA4):c.6316C>T (p.Arg2106Cys)	ABCA4	R2106C	Retinal dystrophy|not provided|Severe early-childhood-onset retinal dystrophy	Pathogenic/Likely pathogenic(Last reviewed: Oct 24, 2022)	criteria provided, multiple submitters, no conflicts	VCV000099447	1	94466628	1	94001072	99447	105336	rs61750648	NC_000001.11:94001071:G:A		NM_000350.3	p.Arg2106Cys	Arg	2106.0	Cys	NM_000350	ABCA4_HUMAN	PF12698;PF00005;	ABCA4
NM_000350.3(ABCA4):c.6229C>T (p.Arg2077Trp)	ABCA4	R2077W	not provided|Retinal dystrophy|Cone-rod dystrophy 3|Severe early-childhood-onset retinal dystrophy	Pathogenic/Likely pathogenic(Last reviewed: Nov 1, 2022)	criteria provided, multiple submitters, no conflicts	VCV000099438	1	94467467	1	94001911	99438	105327	rs61750645	NC_000001.11:94001910:G:A		NM_000350.3	p.Arg2077Trp	Arg	2077.0	Trp	NM_000350	ABCA4_HUMAN	PF12698;PF00005;	ABCA4
NM_000350.3(ABCA4):c.6229C>G (p.Arg2077Gly)	ABCA4	R2077G	Retinal dystrophy|not provided	Pathogenic/Likely pathogenic(Last reviewed: Jan 17, 2023)	criteria provided, multiple submitters, no conflicts	VCV000099437	1	94467467	1	94001911	99437	105326	rs61750645	NC_000001.11:94001910:G:C		NM_000350.3	p.Arg2077Gly	Arg	2077.0	Gly	NM_000350	ABCA4_HUMAN	PF12698;PF00005;	ABCA4
NM_000350.3(ABCA4):c.6179T>G (p.Leu2060Arg)	ABCA4	L2060R	Cone-rod dystrophy 3|Severe early-childhood-onset retinal dystrophy|Age related macular degeneration 2|Retinitis pigmentosa 19|not provided	Pathogenic(Last reviewed: Sep 12, 2022)	criteria provided, multiple submitters, no conflicts	VCV000099433	1	94467517	1	94001961	99433	105322	rs61753039	NC_000001.11:94001960:A:C		NM_000350.3	p.Leu2060Arg	Leu	2060.0	Arg	NM_000350	ABCA4_HUMAN	PF12698;PF00005;	ABCA4
NM_000350.3(ABCA4):c.6112C>T (p.Arg2038Trp)	ABCA4	R2038W	Retinal dystrophy|not provided|Severe early-childhood-onset retinal dystrophy	Pathogenic(Last reviewed: Sep 23, 2022)	criteria provided, multiple submitters, no conflicts	VCV000099430	1	94471032	1	94005476	99430	105319	rs61750643	NC_000001.11:94005475:G:A		NM_000350.3	p.Arg2038Trp	Arg	2038.0	Trp	NM_000350	ABCA4_HUMAN	PF12698;PF00005;	ABCA4
NM_000350.3(ABCA4):c.6089G>A (p.Arg2030Gln)	ABCA4	R2030Q	Retinal dystrophy|Severe early-childhood-onset retinal dystrophy|Cone-rod dystrophy 3|Retinitis pigmentosa 19|Severe early-childhood-onset retinal dystrophy|Age related macular degeneration 2|not provided|Age related macular degeneration 2	Pathogenic/Likely pathogenic(Last reviewed: Jan 25, 2023)	criteria provided, multiple submitters, no conflicts	VCV000099428	1	94471055	1	94005499	99428	105317	rs61750641	NC_000001.11:94005498:C:T		NM_000350.3	p.Arg2030Gln	Arg	2030.0	Gln	NM_000350	ABCA4_HUMAN	PF12698;PF00005;	ABCA4
NM_000350.3(ABCA4):c.5936C>T (p.Thr1979Ile)	ABCA4	T1979I	Severe early-childhood-onset retinal dystrophy|not provided	Pathogenic/Likely pathogenic(Last reviewed: Mar 1, 2019)	criteria provided, multiple submitters, no conflicts	VCV000099422	1	94473259	1	94007703	99422	105311	rs61753037	NC_000001.11:94007702:G:A		NM_000350.3	p.Thr1979Ile	Thr	1979.0	Ile	NM_000350	ABCA4_HUMAN	PF12698;PF00005;	ABCA4
NM_000350.3(ABCA4):c.5929G>A (p.Gly1977Ser)	ABCA4	G1977S	Retinal dystrophy|not provided	Pathogenic(Last reviewed: Nov 3, 2022)	criteria provided, multiple submitters, no conflicts	VCV000099421	1	94473266	1	94007710	99421	105310	rs61750639	NC_000001.11:94007709:C:T		NM_000350.3	p.Gly1977Ser	Gly	1977.0	Ser	NM_000350	ABCA4_HUMAN	PF12698;PF00005;	ABCA4
NM_000350.3(ABCA4):c.5923G>C (p.Gly1975Arg)	ABCA4	G1975R	not provided	Pathogenic(Last reviewed: Jul 19, 2022)	criteria provided, single submitter	VCV000099420	1	94473272	1	94007716	99420	105309	rs61753036	NC_000001.11:94007715:C:G		NM_000350.3	p.Gly1975Arg	Gly	1975.0	Arg	NM_000350	ABCA4_HUMAN	PF12698;PF00005;	ABCA4
NM_000350.3(ABCA4):c.5914G>A (p.Gly1972Arg)	ABCA4	G1972R	not provided	Pathogenic(Last reviewed: Sep 27, 2022)	criteria provided, single submitter	VCV000099418	1	94473281	1	94007725	99418	105307	rs61753035	NC_000001.11:94007724:C:T		NM_000350.3	p.Gly1972Arg	Gly	1972.0	Arg	NM_000350	ABCA4_HUMAN	PF12698;PF00005;	ABCA4
NM_000350.3(ABCA4):c.5761G>A (p.Val1921Met)	ABCA4	V1921M	not provided	Pathogenic/Likely pathogenic(Last reviewed: May 9, 2022)	criteria provided, multiple submitters, no conflicts	VCV000099406	1	94474381	1	94008825	99406	105295	rs61753032	NC_000001.11:94008824:C:T		NM_000350.3	p.Val1921Met	Val	1921.0	Met	NM_000350	ABCA4_HUMAN	PF12698;PF00005;	ABCA4
NM_000350.3(ABCA4):c.5657G>A (p.Gly1886Glu)	ABCA4	G1886E	Retinal dystrophy	Likely pathogenic(Last reviewed: Oct 22, 2018)	criteria provided, single submitter	VCV000099394	1	94476413	1	94010857	99394	105283	rs62642579	NC_000001.11:94010856:C:T		NM_000350.3	p.Gly1886Glu	Gly	1886.0	Glu	NM_000350	ABCA4_HUMAN	PF12698;PF00005;	ABCA4
NM_000350.3(ABCA4):c.5537T>C (p.Ile1846Thr)	ABCA4	I1846T	not provided|Cone-rod dystrophy 3	Pathogenic/Likely pathogenic(Last reviewed: Feb 23, 2023)	criteria provided, multiple submitters, no conflicts	VCV000099383	1	94476865	1	94011309	99383	105272	rs61750575	NC_000001.11:94011308:A:G		NM_000350.3	p.Ile1846Thr	Ile	1846.0	Thr	NM_000350	ABCA4_HUMAN	PF12698;PF00005;	ABCA4
NM_000350.3(ABCA4):c.5527C>T (p.Arg1843Trp)	ABCA4	R1843W	not provided	Pathogenic/Likely pathogenic(Last reviewed: Mar 10, 2023)	criteria provided, multiple submitters, no conflicts	VCV000099382	1	94476875	1	94011319	99382	105271	rs62642576	NC_000001.11:94011318:G:A		NM_000350.3	p.Arg1843Trp	Arg	1843.0	Trp	NM_000350	ABCA4_HUMAN	PF12698;PF00005;	ABCA4
NM_000350.3(ABCA4):c.5512C>T (p.His1838Tyr)	ABCA4	H1838Y	Retinal dystrophy|not provided	Pathogenic/Likely pathogenic(Last reviewed: Mar 22, 2022)	criteria provided, multiple submitters, no conflicts	VCV000099381	1	94476890	1	94011334	99381	105270	rs62642562	NC_000001.11:94011333:G:A		NM_000350.3	p.His1838Tyr	His	1838.0	Tyr	NM_000350	ABCA4_HUMAN	PF12698;PF00005;	ABCA4
NM_000350.3(ABCA4):c.5512C>G (p.His1838Asp)	ABCA4	H1838D	Severe early-childhood-onset retinal dystrophy|not provided	Pathogenic/Likely pathogenic(Last reviewed: Oct 13, 2022)	criteria provided, multiple submitters, no conflicts	VCV000099380	1	94476890	1	94011334	99380	105269	rs62642562	NC_000001.11:94011333:G:C		NM_000350.3	p.His1838Asp	His	1838.0	Asp	NM_000350	ABCA4_HUMAN	PF12698;PF00005;	ABCA4
NM_000350.3(ABCA4):c.5395A>G (p.Asn1799Asp)	ABCA4	N1799D	Retinal dystrophy	Likely pathogenic(Last reviewed: Feb 10, 2018)	criteria provided, single submitter	VCV000099372	1	94480164	1	94014608	99372	105261	rs61750574	NC_000001.11:94014607:T:C		NM_000350.3	p.Asn1799Asp	Asn	1799.0	Asp	NM_000350	ABCA4_HUMAN	PF12698;PF00005;	ABCA4
NM_000350.3(ABCA4):c.5381C>A (p.Ala1794Asp)	ABCA4	A1794D	Retinal dystrophy|not provided|Severe early-childhood-onset retinal dystrophy	Pathogenic/Likely pathogenic(Last reviewed: Oct 13, 2022)	criteria provided, multiple submitters, no conflicts	VCV000099371	1	94480178	1	94014622	99371	105260	rs61751406	NC_000001.11:94014621:G:T		NM_000350.3	p.Ala1794Asp	Ala	1794.0	Asp	NM_000350	ABCA4_HUMAN	PF12698;PF00005;	ABCA4
NM_000350.3(ABCA4):c.5288T>C (p.Leu1763Pro)	ABCA4	L1763P	Severe early-childhood-onset retinal dystrophy	Likely pathogenic(Last reviewed: Jan 1, 2016)	criteria provided, single submitter	VCV000099365	1	94481319	1	94015763	99365	105254	rs61753028	NC_000001.11:94015762:A:G		NM_000350.3	p.Leu1763Pro	Leu	1763.0	Pro	NM_000350	ABCA4_HUMAN	PF12698;PF00005;	ABCA4
NM_000350.3(ABCA4):c.5242G>A (p.Gly1748Arg)	ABCA4	G1748R	not provided	Pathogenic(Last reviewed: Oct 21, 2022)	criteria provided, single submitter	VCV000099361	1	94481365	1	94015809	99361	105250	rs61753025	NC_000001.11:94015808:C:T		NM_000350.3	p.Gly1748Arg	Gly	1748.0	Arg	NM_000350	ABCA4_HUMAN	PF12698;PF00005;	ABCA4
NM_000350.3(ABCA4):c.5206T>C (p.Ser1736Pro)	ABCA4	S1736P	not provided	Likely pathogenic(Last reviewed: Nov 1, 2022)	criteria provided, single submitter	VCV000099357	1	94481401	1	94015845	99357	105246	rs61750568	NC_000001.11:94015844:A:G		NM_000350.3	p.Ser1736Pro	Ser	1736.0	Pro	NM_000350	ABCA4_HUMAN	PF12698;PF00005;	ABCA4
NM_000350.3(ABCA4):c.5186T>C (p.Leu1729Pro)	ABCA4	L1729P	Retinal dystrophy|not provided	Pathogenic(Last reviewed: Oct 13, 2022)	criteria provided, multiple submitters, no conflicts	VCV000099350	1	94485148	1	94019592	99350	105239	rs61750567	NC_000001.11:94019591:A:G		NM_000350.3	p.Leu1729Pro	Leu	1729.0	Pro	NM_000350	ABCA4_HUMAN	PF12698;PF00005;	ABCA4
NM_000350.3(ABCA4):c.5114G>T (p.Arg1705Leu)	ABCA4	R1705L	Severe early-childhood-onset retinal dystrophy	Likely pathogenic(Last reviewed: Jan 1, 2016)	criteria provided, single submitter	VCV000099346	1	94485220	1	94019664	99346	105235	rs61753021	NC_000001.11:94019663:C:A		NM_000350.3	p.Arg1705Leu	Arg	1705.0	Leu	NM_000350	ABCA4_HUMAN	PF12698;PF00005;	ABCA4
NM_000350.3(ABCA4):c.5087G>A (p.Ser1696Asn)	ABCA4	S1696N	Cone-rod dystrophy 3|Severe early-childhood-onset retinal dystrophy|Age related macular degeneration 2|Retinitis pigmentosa 19|not provided|Severe early-childhood-onset retinal dystrophy	Pathogenic/Likely pathogenic(Last reviewed: Aug 10, 2022)	criteria provided, multiple submitters, no conflicts	VCV000099344	1	94485247	1	94019691	99344	105233	rs61750564	NC_000001.11:94019690:C:T		NM_000350.3	p.Ser1696Asn	Ser	1696.0	Asn	NM_000350	ABCA4_HUMAN	PF12698;PF00005;	ABCA4
NM_000350.3(ABCA4):c.5065T>C (p.Ser1689Pro)	ABCA4	S1689P	not provided|Severe early-childhood-onset retinal dystrophy	Pathogenic/Likely pathogenic(Last reviewed: Oct 24, 2022)	criteria provided, multiple submitters, no conflicts	VCV000099342	1	94485269	1	94019713	99342	105231	rs61753020	NC_000001.11:94019712:A:G		NM_000350.3	p.Ser1689Pro	Ser	1689.0	Pro	NM_000350	ABCA4_HUMAN	PF12698;PF00005;	ABCA4
NM_000350.3(ABCA4):c.4594G>A (p.Asp1532Asn)	ABCA4	D1532N	Retinal dystrophy|not provided|Retinitis pigmentosa|Severe early-childhood-onset retinal dystrophy	Pathogenic/Likely pathogenic(Last reviewed: Aug 1, 2023)	criteria provided, multiple submitters, no conflicts	VCV000099304	1	94490550	1	94024994	99304	105193	rs62642574	NC_000001.11:94024993:C:T		NM_000350.3	p.Asp1532Asn	Asp	1532.0	Asn	NM_000350	ABCA4_HUMAN	PF12698;PF00005;	ABCA4
NM_000350.3(ABCA4):c.4577C>T (p.Thr1526Met)	ABCA4	T1526M	Inborn genetic diseases|Retinal dystrophy|not provided|Severe early-childhood-onset retinal dystrophy	Pathogenic/Likely pathogenic(Last reviewed: Jan 7, 2023)	criteria provided, multiple submitters, no conflicts	VCV000099303	1	94490567	1	94025011	99303	105192	rs61750152	NC_000001.11:94025010:G:A		NM_000350.3	p.Thr1526Met	Thr	1526.0	Met	NM_000350	ABCA4_HUMAN	PF12698;PF00005;	ABCA4
NM_000350.3(ABCA4):c.4469G>A (p.Cys1490Tyr)	ABCA4	C1490Y	Severe early-childhood-onset retinal dystrophy|Retinal dystrophy|ABCA4-Related Disorders|not provided|Retinitis pigmentosa 19|Abnormal retinal morphology	Pathogenic(Last reviewed: Oct 19, 2022)	criteria provided, multiple submitters, no conflicts	VCV000099288	1	94495071	1	94029515	99288	105177	rs61751402	NC_000001.11:94029514:C:T		NM_000350.3	p.Cys1490Tyr	Cys	1490.0	Tyr	NM_000350	ABCA4_HUMAN	PF12698;PF00005;	ABCA4
NM_000350.3(ABCA4):c.4463G>T (p.Cys1488Phe)	ABCA4	C1488F	not provided|Severe early-childhood-onset retinal dystrophy|Cone-rod dystrophy 3	Pathogenic/Likely pathogenic(Last reviewed: Jul 31, 2022)	criteria provided, multiple submitters, no conflicts	VCV000099286	1	94495077	1	94029521	99286	105175	rs61750147	NC_000001.11:94029520:C:A		NM_000350.3	p.Cys1488Phe	Cys	1488.0	Phe	NM_000350	ABCA4_HUMAN	PF12698;PF00005;	ABCA4
NM_000350.3(ABCA4):c.4463G>A (p.Cys1488Tyr)	ABCA4	C1488Y	Severe early-childhood-onset retinal dystrophy|not provided	Pathogenic/Likely pathogenic(Last reviewed: Sep 1, 2021)	criteria provided, multiple submitters, no conflicts	VCV000099285	1	94495077	1	94029521	99285	105174	rs61750147	NC_000001.11:94029520:C:T		NM_000350.3	p.Cys1488Tyr	Cys	1488.0	Tyr	NM_000350	ABCA4_HUMAN	PF12698;PF00005;	ABCA4
NM_000350.3(ABCA4):c.4462T>C (p.Cys1488Arg)	ABCA4	C1488R	Retinal dystrophy|not provided|Retinitis pigmentosa 19|Severe early-childhood-onset retinal dystrophy|Cone-rod dystrophy 3|Age related macular degeneration 2|Severe early-childhood-onset retinal dystrophy|Retinitis pigmentosa 19	Pathogenic/Likely pathogenic(Last reviewed: Apr 1, 2023)	criteria provided, multiple submitters, no conflicts	VCV000099284	1	94495078	1	94029522	99284	105173	rs61750146	NC_000001.11:94029521:A:G		NM_000350.3	p.Cys1488Arg	Cys	1488.0	Arg	NM_000350	ABCA4_HUMAN	PF12698;PF00005;	ABCA4
NM_000350.3(ABCA4):c.4457C>T (p.Pro1486Leu)	ABCA4	P1486L	Retinal dystrophy|Severe early-childhood-onset retinal dystrophy|not provided|Age related macular degeneration 2|Cone-rod dystrophy 3|Age related macular degeneration 2|Severe early-childhood-onset retinal dystrophy|Retinitis pigmentosa 19	Pathogenic/Likely pathogenic(Last reviewed: Oct 24, 2022)	criteria provided, multiple submitters, no conflicts	VCV000099283	1	94495083	1	94029527	99283	105172	rs61750145	NC_000001.11:94029526:G:A		NM_000350.3	p.Pro1486Leu	Pro	1486.0	Leu	NM_000350	ABCA4_HUMAN	PF12698;PF00005;	ABCA4
NM_000350.3(ABCA4):c.4328G>A (p.Arg1443His)	ABCA4	R1443H	not provided|ABCA4-Related Disorders|Retinal dystrophy|Severe early-childhood-onset retinal dystrophy|Stargardt disease|Age related macular degeneration 2	Pathogenic/Likely pathogenic(Last reviewed: Jul 24, 2023)	criteria provided, multiple submitters, no conflicts	VCV000099278	1	94496008	1	94030452	99278	105167	rs61750142	NC_000001.11:94030451:C:T		NM_000350.3	p.Arg1443His	Arg	1443.0	His	NM_000350	ABCA4_HUMAN	PF12698;PF00005;	ABCA4
NM_000350.3(ABCA4):c.4319T>C (p.Phe1440Ser)	ABCA4	F1440S	Severe early-childhood-onset retinal dystrophy	Likely pathogenic(Last reviewed: Jan 1, 2015)	no assertion criteria provided	VCV000099277	1	94496017	1	94030461	99277	105166	rs61750141	NC_000001.11:94030460:A:G		NM_000350.3	p.Phe1440Ser	Phe	1440.0	Ser	NM_000350	ABCA4_HUMAN	PF12698;PF00005;	ABCA4
NM_000350.3(ABCA4):c.4318T>G (p.Phe1440Val)	ABCA4	F1440V	not provided	Likely pathogenic(Last reviewed: Feb 25, 2022)	criteria provided, single submitter	VCV000099276	1	94496018	1	94030462	99276	105165	rs61752433	NC_000001.11:94030461:A:C		NM_000350.3	p.Phe1440Val	Phe	1440.0	Val	NM_000350	ABCA4_HUMAN	PF12698;PF00005;	ABCA4
NM_000350.3(ABCA4):c.4316G>A (p.Gly1439Asp)	ABCA4	G1439D	not provided	Pathogenic(Last reviewed: Mar 4, 2022)	criteria provided, single submitter	VCV000099275	1	94496020	1	94030464	99275	105164	rs61750140	NC_000001.11:94030463:C:T		NM_000350.3	p.Gly1439Asp	Gly	1439.0	Asp	NM_000350	ABCA4_HUMAN	PF12698;PF00005;	ABCA4
NM_000350.3(ABCA4):c.428C>T (p.Pro143Leu)	ABCA4	P143L	not provided|Age related macular degeneration 2|Stargardt disease	Pathogenic/Likely pathogenic(Last reviewed: Aug 29, 2023)	criteria provided, multiple submitters, no conflicts	VCV000099273	1	94574147	1	94108591	99273	105162	rs62646860	NC_000001.11:94108590:G:A		NM_000350.3	p.Pro143Leu	Pro	143.0	Leu	NM_000350	ABCA4_HUMAN	PF12698;PF00005;	ABCA4
NM_000350.3(ABCA4):c.4223G>T (p.Trp1408Leu)	ABCA4	W1408L	not provided	Pathogenic(Last reviewed: Oct 5, 2022)	criteria provided, single submitter	VCV000099261	1	94496582	1	94031026	99261	105150	rs61750134	NC_000001.11:94031025:C:A		NM_000350.3	p.Trp1408Leu	Trp	1408.0	Leu	NM_000350	ABCA4_HUMAN	PF12698;PF00005;	ABCA4
NM_000350.3(ABCA4):c.4222T>C (p.Trp1408Arg)	ABCA4	W1408R	Retinal dystrophy|not provided|Severe early-childhood-onset retinal dystrophy	Pathogenic; other(Last reviewed: Oct 24, 2022)	criteria provided, multiple submitters, no conflicts	VCV000099260	1	94496583	1	94031027	99260	105149	rs61750135	NC_000001.11:94031026:A:G		NM_000350.3	p.Trp1408Arg	Trp	1408.0	Arg	NM_000350	ABCA4_HUMAN	PF12698;PF00005;	ABCA4
NM_000350.3(ABCA4):c.4216C>T (p.His1406Tyr)	ABCA4	H1406Y	not provided	Pathogenic(Last reviewed: Jul 19, 2022)	criteria provided, single submitter	VCV000099259	1	94496589	1	94031033	99259	105148	rs61750133	NC_000001.11:94031032:G:A		NM_000350.3	p.His1406Tyr	His	1406.0	Tyr	NM_000350	ABCA4_HUMAN	PF12698;PF00005;	ABCA4
NM_000350.3(ABCA4):c.4195G>A (p.Glu1399Lys)	ABCA4	E1399K	not provided|Severe early-childhood-onset retinal dystrophy	Pathogenic/Likely pathogenic(Last reviewed: Jun 27, 2022)	criteria provided, multiple submitters, no conflicts	VCV000099256	1	94496610	1	94031054	99256	105145	rs62642573	NC_000001.11:94031053:C:T		NM_000350.3	p.Glu1399Lys	Glu	1399.0	Lys	NM_000350	ABCA4_HUMAN	PF12698;PF00005;	ABCA4
NM_000350.3(ABCA4):c.4163T>C (p.Leu1388Pro)	ABCA4	L1388P	not provided	Pathogenic(Last reviewed: Mar 11, 2022)	criteria provided, single submitter	VCV000099254	1	94496642	1	94031086	99254	105143	rs61750131	NC_000001.11:94031085:A:G		NM_000350.3	p.Leu1388Pro	Leu	1388.0	Pro	NM_000350	ABCA4_HUMAN	PF12698;PF00005;	ABCA4
NM_000350.3(ABCA4):c.3386G>T (p.Arg1129Leu)	ABCA4	R1129L	Cone-rod dystrophy 3|Severe early-childhood-onset retinal dystrophy|Age related macular degeneration 2|Retinitis pigmentosa 19|Retinal dystrophy|not provided|Age related macular degeneration 2|Severe early-childhood-onset retinal dystrophy	Pathogenic/Likely pathogenic(Last reviewed: Nov 4, 2022)	criteria provided, multiple submitters, no conflicts	VCV000099224	1	94506901	1	94041345	99224	105113	rs1801269	NC_000001.11:94041344:C:A		NM_000350.3	p.Arg1129Leu	Arg	1129.0	Leu	NM_000350	ABCA4_HUMAN	PF12698;PF00005;	ABCA4
NM_000350.3(ABCA4):c.3335C>A (p.Thr1112Asn)	ABCA4	T1112N	not provided	Pathogenic(Last reviewed: Mar 14, 2022)	criteria provided, single submitter	VCV000099222	1	94506952	1	94041396	99222	105111	rs61750122	NC_000001.11:94041395:G:T		NM_000350.3	p.Thr1112Asn	Thr	1112.0	Asn	NM_000350	ABCA4_HUMAN	PF12698;PF00005;	ABCA4
NM_000350.3(ABCA4):c.3323G>T (p.Arg1108Leu)	ABCA4	R1108L	not provided|Severe early-childhood-onset retinal dystrophy	Pathogenic/Likely pathogenic(Last reviewed: Feb 24, 2022)	criteria provided, multiple submitters, no conflicts	VCV000099220	1	94508322	1	94042766	99220	105109	rs61750121	NC_000001.11:94042765:C:A		NM_000350.3	p.Arg1108Leu	Arg	1108.0	Leu	NM_000350	ABCA4_HUMAN	PF12698;PF00005;	ABCA4
NM_000350.3(ABCA4):c.3323G>A (p.Arg1108His)	ABCA4	R1108H	Retinal dystrophy|not provided	Pathogenic(Last reviewed: Sep 1, 2022)	criteria provided, multiple submitters, no conflicts	VCV000099219	1	94508322	1	94042766	99219	105108	rs61750121	NC_000001.11:94042765:C:T		NM_000350.3	p.Arg1108His	Arg	1108.0	His	NM_000350	ABCA4_HUMAN	PF12698;PF00005;	ABCA4
NM_000350.3(ABCA4):c.32T>C (p.Leu11Pro)	ABCA4	L11P	Age related macular degeneration 2|Cone/cone-rod dystrophy|not provided|ABCA4-Related Disorders|Retinal dystrophy|Severe early-childhood-onset retinal dystrophy|Retinitis pigmentosa|Stargardt disease	Pathogenic/Likely pathogenic(Last reviewed: Jul 24, 2023)	criteria provided, multiple submitters, no conflicts	VCV000099217	1	94586570	1	94121014	99217	105106	rs62645946	NC_000001.11:94121013:A:G		NM_000350.3	p.Leu11Pro	Leu	11.0	Pro	NM_000350	ABCA4_HUMAN	PF12698;PF00005;	ABCA4
NM_000350.3(ABCA4):c.3295T>C (p.Ser1099Pro)	ABCA4	S1099P	not provided	Pathogenic(Last reviewed: Apr 17, 2022)	criteria provided, single submitter	VCV000099216	1	94508350	1	94042794	99216	105105	rs61750119	NC_000001.11:94042793:A:G		NM_000350.3	p.Ser1099Pro	Ser	1099.0	Pro	NM_000350	ABCA4_HUMAN	PF12698;PF00005;	ABCA4
NM_000350.3(ABCA4):c.3261A>C (p.Glu1087Asp)	ABCA4	E1087D	Retinal dystrophy|not provided|Severe early-childhood-onset retinal dystrophy	Pathogenic/Likely pathogenic(Last reviewed: Sep 14, 2022)	criteria provided, multiple submitters, no conflicts	VCV000099212	1	94508384	1	94042828	99212	105101	rs61752416	NC_000001.11:94042827:T:G		NM_000350.3	p.Glu1087Asp	Glu	1087.0	Asp	NM_000350	ABCA4_HUMAN	PF12698;PF00005;	ABCA4
NM_000350.3(ABCA4):c.3259G>A (p.Glu1087Lys)	ABCA4	E1087K	Cone-rod dystrophy 3|Age related macular degeneration 2|Severe early-childhood-onset retinal dystrophy|Retinitis pigmentosa 19|not provided|Retinal dystrophy|Age related macular degeneration 2|Retinitis pigmentosa 19|Cone-rod dystrophy 3|Abnormality of the eye	Pathogenic(Last reviewed: Oct 24, 2022)	criteria provided, multiple submitters, no conflicts	VCV000099211	1	94508386	1	94042830	99211	105100	rs61751398	NC_000001.11:94042829:C:T		NM_000350.3	p.Glu1087Lys	Glu	1087.0	Lys	NM_000350	ABCA4_HUMAN	PF12698;PF00005;	ABCA4
NM_000350.3(ABCA4):c.3212C>T (p.Ser1071Leu)	ABCA4	S1071L	Cone/cone-rod dystrophy|not provided|ABCA4-Related Disorders	Pathogenic(Last reviewed: Jul 24, 2023)	criteria provided, multiple submitters, no conflicts	VCV000099208	1	94508433	1	94042877	99208	105097	rs61750065	NC_000001.11:94042876:G:A		NM_000350.3	p.Ser1071Leu	Ser	1071.0	Leu	NM_000350	ABCA4_HUMAN	PF12698;PF00005;	ABCA4
NM_000350.3(ABCA4):c.3149G>A (p.Gly1050Asp)	ABCA4	G1050D	not provided	Pathogenic(Last reviewed: Aug 2, 2022)	criteria provided, single submitter	VCV000099199	1	94508933	1	94043377	99199	105088	rs61750062	NC_000001.11:94043376:C:T		NM_000350.3	p.Gly1050Asp	Gly	1050.0	Asp	NM_000350	ABCA4_HUMAN	PF12698;PF00005;	ABCA4
NM_000350.3(ABCA4):c.3064G>A (p.Glu1022Lys)	ABCA4	E1022K	not provided|Severe early-childhood-onset retinal dystrophy|Stargardt disease	Pathogenic/Likely pathogenic(Last reviewed: Jul 24, 2023)	criteria provided, multiple submitters, no conflicts	VCV000099196	1	94509018	1	94043462	99196	105085	rs61749459	NC_000001.11:94043461:C:T		NM_000350.3	p.Glu1022Lys	Glu	1022.0	Lys	NM_000350	ABCA4_HUMAN	PF12698;PF00005;	ABCA4
NM_000350.3(ABCA4):c.3055A>G (p.Thr1019Ala)	ABCA4	T1019A	not provided	Pathogenic(Last reviewed: Mar 18, 2015)	criteria provided, single submitter	VCV000099194	1	94509027	1	94043471	99194	105083	rs61749457	NC_000001.11:94043470:T:C		NM_000350.3	p.Thr1019Ala	Thr	1019.0	Ala	NM_000350	ABCA4_HUMAN	PF12698;PF00005;	ABCA4
NM_000350.3(ABCA4):c.3041T>G (p.Leu1014Arg)	ABCA4	L1014R	not provided	Pathogenic/Likely pathogenic(Last reviewed: Mar 9, 2022)	criteria provided, multiple submitters, no conflicts	VCV000099191	1	94510178	1	94044622	99191	105080	rs61749456	NC_000001.11:94044621:A:C		NM_000350.3	p.Leu1014Arg	Leu	1014.0	Arg	NM_000350	ABCA4_HUMAN	PF12698;PF00005;	ABCA4
NM_000350.3(ABCA4):c.298T>C (p.Ser100Pro)	ABCA4	S100P	Retinal dystrophy|not provided	Likely pathogenic(Last reviewed: Oct 18, 2022)	criteria provided, multiple submitters, no conflicts	VCV000099185	1	94576998	1	94111442	99185	105074	rs61748530	NC_000001.11:94111441:A:G		NM_000350.3	p.Ser100Pro	Ser	100.0	Pro	NM_000350	ABCA4_HUMAN	PF12698;PF00005;	ABCA4
NM_000350.3(ABCA4):c.2915C>A (p.Thr972Asn)	ABCA4	T972N	Cone-rod dystrophy 3|Severe early-childhood-onset retinal dystrophy|Age related macular degeneration 2|Retinitis pigmentosa 19|Retinal dystrophy|not provided|Retinitis pigmentosa	Pathogenic/Likely pathogenic(Last reviewed: Oct 13, 2022)	criteria provided, multiple submitters, no conflicts	VCV000099174	1	94512478	1	94046922	99174	105063	rs61749451	NC_000001.11:94046921:G:T		NM_000350.3	p.Thr972Asn	Thr	972.0	Asn	NM_000350	ABCA4_HUMAN	PF12698;PF00005;	ABCA4
NM_000350.3(ABCA4):c.2912C>A (p.Thr971Asn)	ABCA4	T971N	not provided|not specified|Severe early-childhood-onset retinal dystrophy	Pathogenic/Likely pathogenic(Last reviewed: Sep 7, 2022)	criteria provided, multiple submitters, no conflicts	VCV000099173	1	94512481	1	94046925	99173	105062	rs61749450	NC_000001.11:94046924:G:T		NM_000350.3	p.Thr971Asn	Thr	971.0	Asn	NM_000350	ABCA4_HUMAN	PF12698;PF00005;	ABCA4
NM_000350.3(ABCA4):c.2893A>G (p.Asn965Asp)	ABCA4	N965D	Retinal dystrophy	Likely pathogenic(Last reviewed: May 24, 2018)	criteria provided, single submitter	VCV000099172	1	94512500	1	94046944	99172	105061	rs61749449	NC_000001.11:94046943:T:C		NM_000350.3	p.Asn965Asp	Asn	965.0	Asp	NM_000350	ABCA4_HUMAN	PF12698;PF00005;	ABCA4
NM_000350.3(ABCA4):c.2876C>T (p.Thr959Ile)	ABCA4	T959I	not provided	Likely pathogenic(Last reviewed: Sep 1, 2021)	criteria provided, single submitter	VCV000099168	1	94512517	1	94046961	99168	105057	rs61752409	NC_000001.11:94046960:G:A		NM_000350.3	p.Thr959Ile	Thr	959.0	Ile	NM_000350	ABCA4_HUMAN	PF12698;PF00005;	ABCA4
NM_000350.3(ABCA4):c.2870A>G (p.Gln957Arg)	ABCA4	Q957R	Retinal dystrophy|not provided	Likely pathogenic(Last reviewed: May 10, 2019)	criteria provided, multiple submitters, no conflicts	VCV000099167	1	94512523	1	94046967	99167	105056	rs61749448	NC_000001.11:94046966:T:C		NM_000350.3	p.Gln957Arg	Gln	957.0	Arg	NM_000350	ABCA4_HUMAN	PF12698;PF00005;	ABCA4
NM_000350.3(ABCA4):c.286A>G (p.Asn96Asp)	ABCA4	N96D	Severe early-childhood-onset retinal dystrophy|not provided	Pathogenic/Likely pathogenic(Last reviewed: Oct 17, 2022)	criteria provided, multiple submitters, no conflicts	VCV000099166	1	94577010	1	94111454	99166	105055	rs61748529	NC_000001.11:94111453:T:C		NM_000350.3	p.Asn96Asp	Asn	96.0	Asp	NM_000350	ABCA4_HUMAN	PF12698;PF00005;	ABCA4
NM_000350.3(ABCA4):c.286A>C (p.Asn96His)	ABCA4	N96H	not provided	Pathogenic/Likely pathogenic(Last reviewed: Oct 25, 2022)	criteria provided, multiple submitters, no conflicts	VCV000099165	1	94577010	1	94111454	99165	105054	rs61748529	NC_000001.11:94111453:T:G		NM_000350.3	p.Asn96His	Asn	96.0	His	NM_000350	ABCA4_HUMAN	PF12698;PF00005;	ABCA4
NM_000350.3(ABCA4):c.2804T>C (p.Val935Ala)	ABCA4	V935A	not provided	Likely pathogenic(Last reviewed: Mar 19, 2022)	criteria provided, single submitter	VCV000099159	1	94512589	1	94047033	99159	105048	rs61749444	NC_000001.11:94047032:A:G		NM_000350.3	p.Val935Ala	Val	935.0	Ala	NM_000350	ABCA4_HUMAN	PF12698;PF00005;	ABCA4
NM_000350.3(ABCA4):c.2617T>C (p.Phe873Leu)	ABCA4	F873L	not provided|Retinitis pigmentosa	Pathogenic(Last reviewed: May 3, 2023)	criteria provided, multiple submitters, no conflicts	VCV000099149	1	94517225	1	94051669	99149	105038	rs62642570	NC_000001.11:94051668:A:G		NM_000350.3	p.Phe873Leu	Phe	873.0	Leu	NM_000350	ABCA4_HUMAN	PF12698;PF00005;	ABCA4
NM_000350.3(ABCA4):c.2461T>A (p.Trp821Arg)	ABCA4	W821R	Retinal dystrophy|not provided	Pathogenic(Last reviewed: Oct 31, 2022)	criteria provided, multiple submitters, no conflicts	VCV000099136	1	94520793	1	94055237	99136	105025	rs61749433	NC_000001.11:94055236:A:T		NM_000350.3	p.Trp821Arg	Trp	821.0	Arg	NM_000350	ABCA4_HUMAN	PF12698;PF00005;	ABCA4
NM_000350.3(ABCA4):c.2453G>A (p.Gly818Glu)	ABCA4	G818E	Retinal dystrophy|not provided|Severe early-childhood-onset retinal dystrophy	Pathogenic(Last reviewed: Mar 9, 2023)	criteria provided, multiple submitters, no conflicts	VCV000099135	1	94520801	1	94055245	99135	105024	rs61750202	NC_000001.11:94055244:C:T		NM_000350.3	p.Gly818Glu	Gly	818.0	Glu	NM_000350	ABCA4_HUMAN	PF12698;PF00005;	ABCA4
NM_000350.3(ABCA4):c.2390T>C (p.Leu797Pro)	ABCA4	L797P	not provided	Likely pathogenic(Last reviewed: May 1, 2020)	criteria provided, single submitter	VCV000099133	1	94520864	1	94055308	99133	105022	rs61749432	NC_000001.11:94055307:A:G		NM_000350.3	p.Leu797Pro	Leu	797.0	Pro	NM_000350	ABCA4_HUMAN	PF12698;PF00005;	ABCA4
NM_000350.3(ABCA4):c.2300T>A (p.Val767Asp)	ABCA4	V767D	Retinal dystrophy|Severe early-childhood-onset retinal dystrophy|not provided	Pathogenic/Likely pathogenic(Last reviewed: Sep 13, 2022)	criteria provided, multiple submitters, no conflicts	VCV000099127	1	94522239	1	94056683	99127	105016	rs61751395	NC_000001.11:94056682:A:T		NM_000350.3	p.Val767Asp	Val	767.0	Asp	NM_000350	ABCA4_HUMAN	PF12698;PF00005;	ABCA4
NM_000350.3(ABCA4):c.2294G>A (p.Ser765Asn)	ABCA4	S765N	not provided	Pathogenic(Last reviewed: Oct 3, 2022)	criteria provided, single submitter	VCV000099125	1	94522245	1	94056689	99125	105014	rs61749429	NC_000001.11:94056688:C:T		NM_000350.3	p.Ser765Asn	Ser	765.0	Asn	NM_000350	ABCA4_HUMAN	PF12698;PF00005;	ABCA4
NM_000350.3(ABCA4):c.2291G>A (p.Cys764Tyr)	ABCA4	C764Y	not provided|Retinal dystrophy|Severe early-childhood-onset retinal dystrophy	Pathogenic/Likely pathogenic(Last reviewed: Aug 27, 2022)	criteria provided, multiple submitters, no conflicts	VCV000099123	1	94522248	1	94056692	99123	105012	rs61749428	NC_000001.11:94056691:C:T		NM_000350.3	p.Cys764Tyr	Cys	764.0	Tyr	NM_000350	ABCA4_HUMAN	PF12698;PF00005;	ABCA4
NM_000350.3(ABCA4):c.223T>G (p.Cys75Gly)	ABCA4	C75G	not provided	Pathogenic(Last reviewed: Jul 11, 2022)	criteria provided, single submitter	VCV000099122	1	94577073	1	94111517	99122	105011	rs61748526	NC_000001.11:94111516:A:C		NM_000350.3	p.Cys75Gly	Cys	75.0	Gly	NM_000350	ABCA4_HUMAN	PF12698;PF00005;	ABCA4
NM_000350.3(ABCA4):c.214G>A (p.Gly72Arg)	ABCA4	G72R	not provided|Severe early-childhood-onset retinal dystrophy|Age related macular degeneration 2|not specified	Pathogenic/Likely pathogenic(Last reviewed: Sep 9, 2022)	criteria provided, multiple submitters, no conflicts	VCV000099120	1	94577082	1	94111526	99120	105009	rs61751412	NC_000001.11:94111525:C:T		NM_000350.3	p.Gly72Arg	Gly	72.0	Arg	NM_000350	ABCA4_HUMAN	PF12698;PF00005;	ABCA4
NM_000350.3(ABCA4):c.203C>G (p.Pro68Arg)	ABCA4	P68R	ABCA4-Related Disorders|Retinal dystrophy|not provided|Severe early-childhood-onset retinal dystrophy	Pathogenic/Likely pathogenic(Last reviewed: Nov 1, 2022)	criteria provided, multiple submitters, no conflicts	VCV000099112	1	94577093	1	94111537	99112	105001	rs62654397	NC_000001.11:94111536:G:C		NM_000350.3	p.Pro68Arg	Pro	68.0	Arg	NM_000350	ABCA4_HUMAN	PF12698;PF00005;	ABCA4
NM_000350.3(ABCA4):c.1A>G (p.Met1Val)	ABCA4	M1V	not provided|Severe early-childhood-onset retinal dystrophy|Abnormality of the eye	Pathogenic/Likely pathogenic(Last reviewed: Sep 12, 2022)	criteria provided, multiple submitters, no conflicts	VCV000099110	1	94586601	1	94121045	99110	104999	rs201738997	NC_000001.11:94121044:T:C		NM_000350.3	p.Met1Val	Met	1.0	Val	NM_000350	ABCA4_HUMAN	PF12698;PF00005;	ABCA4
NM_000350.3(ABCA4):c.1957C>T (p.Arg653Cys)	ABCA4	R653C	Retinal dystrophy|not provided|Severe early-childhood-onset retinal dystrophy|Cone-rod dystrophy 3|Age related macular degeneration 2|Severe early-childhood-onset retinal dystrophy|Retinitis pigmentosa 19	Pathogenic/Likely pathogenic(Last reviewed: Apr 1, 2023)	criteria provided, multiple submitters, no conflicts	VCV000099108	1	94526296	1	94060740	99108	104997	rs61749420	NC_000001.11:94060739:G:A		NM_000350.3	p.Arg653Cys	Arg	653.0	Cys	NM_000350	ABCA4_HUMAN	PF12698;PF00005;	ABCA4
NM_000350.3(ABCA4):c.194G>A (p.Gly65Glu)	ABCA4	G65E	Severe early-childhood-onset retinal dystrophy|Retinal dystrophy|Cone-rod dystrophy 3|Age related macular degeneration 2|Severe early-childhood-onset retinal dystrophy|Retinitis pigmentosa 19|not provided	Pathogenic/Likely pathogenic(Last reviewed: Mar 1, 2022)	criteria provided, multiple submitters, no conflicts	VCV000099107	1	94577102	1	94111546	99107	104996	rs62654395	NC_000001.11:94111545:C:T		NM_000350.3	p.Gly65Glu	Gly	65.0	Glu	NM_000350	ABCA4_HUMAN	PF12698;PF00005;	ABCA4
NM_000350.3(ABCA4):c.1933G>A (p.Asp645Asn)	ABCA4	D645N	Retinal dystrophy|not provided	Pathogenic(Last reviewed: Oct 13, 2022)	criteria provided, multiple submitters, no conflicts	VCV000099103	1	94528137	1	94062581	99103	104992	rs61749418	NC_000001.11:94062580:C:T		NM_000350.3	p.Asp645Asn	Asp	645.0	Asn	NM_000350	ABCA4_HUMAN	PF12698;PF00005;	ABCA4
NM_000350.3(ABCA4):c.1908G>T (p.Gln636His)	ABCA4	Q636H	not provided	Pathogenic(Last reviewed: Sep 6, 2022)	criteria provided, single submitter	VCV000099097	1	94528162	1	94062606	99097	104986	rs61752400	NC_000001.11:94062605:C:A		NM_000350.3	p.Gln636His	Gln	636.0	His	NM_000350	ABCA4_HUMAN	PF12698;PF00005;	ABCA4
NM_000350.3(ABCA4):c.1903C>A (p.Gln635Lys)	ABCA4	Q635K	Retinal dystrophy	Likely pathogenic(Last reviewed: Feb 6, 2018)	criteria provided, single submitter	VCV000099095	1	94528167	1	94062611	99095	104984	rs61749414	NC_000001.11:94062610:G:T		NM_000350.3	p.Gln635Lys	Gln	635.0	Lys	NM_000350	ABCA4_HUMAN	PF12698;PF00005;	ABCA4
NM_000350.3(ABCA4):c.1853G>A (p.Gly618Glu)	ABCA4	G618E	not provided	Likely pathogenic(Last reviewed: Nov 12, 2015)	criteria provided, single submitter	VCV000099092	1	94528217	1	94062661	99092	104981	rs61751394	NC_000001.11:94062660:C:T		NM_000350.3	p.Gly618Glu	Gly	618.0	Glu	NM_000350	ABCA4_HUMAN	PF12698;PF00005;	ABCA4
NM_000350.3(ABCA4):c.1822T>C (p.Phe608Leu)	ABCA4	F608L	not provided	Likely pathogenic(Last reviewed: Jul 13, 2021)	criteria provided, single submitter	VCV000099089	1	94528248	1	94062692	99089	104978	rs61752398	NC_000001.11:94062691:A:G		NM_000350.3	p.Phe608Leu	Phe	608.0	Leu	NM_000350	ABCA4_HUMAN	PF12698;PF00005;	ABCA4
NM_000350.3(ABCA4):c.1805G>A (p.Arg602Gln)	ABCA4	R602Q	ABCA4-Related Disorders|not provided	Pathogenic/Likely pathogenic(Last reviewed: Oct 1, 2022)	criteria provided, multiple submitters, no conflicts	VCV000099085	1	94528265	1	94062709	99085	104974	rs61749410	NC_000001.11:94062708:C:T		NM_000350.3	p.Arg602Gln	Arg	602.0	Gln	NM_000350	ABCA4_HUMAN	PF12698;PF00005;	ABCA4
NM_000350.3(ABCA4):c.1804C>T (p.Arg602Trp)	ABCA4	R602W	Severe early-childhood-onset retinal dystrophy|ABCA4-Related Disorders|Severe early-childhood-onset retinal dystrophy|Retinitis pigmentosa 19|Cone-rod dystrophy 3|Retinal dystrophy|Age related macular degeneration 2|Severe early-childhood-onset retinal dystrophy|Retinitis pigmentosa 19|Cone-rod dystrophy 3|not provided|Stargardt disease|Retinitis pigmentosa 19|Cone-rod dystrophy 3|Retinitis pigme…	Pathogenic/Likely pathogenic(Last reviewed: Aug 8, 2023)	criteria provided, multiple submitters, no conflicts	VCV000099084	1	94528266	1	94062710	99084	104973	rs61749409	NC_000001.11:94062709:G:A		NM_000350.3	p.Arg602Trp	Arg	602.0	Trp	NM_000350	ABCA4_HUMAN	PF12698;PF00005;	ABCA4
NM_000350.3(ABCA4):c.179C>T (p.Ala60Val)	ABCA4	A60V	Severe early-childhood-onset retinal dystrophy|not provided|Retinal dystrophy|Cone-rod dystrophy 3|Age related macular degeneration 2|Severe early-childhood-onset retinal dystrophy|Retinitis pigmentosa 19	Pathogenic/Likely pathogenic(Last reviewed: Aug 1, 2023)	criteria provided, multiple submitters, no conflicts	VCV000099083	1	94577117	1	94111561	99083	104972	rs55732384	NC_000001.11:94111560:G:A		NM_000350.3	p.Ala60Val	Ala	60.0	Val	NM_000350	ABCA4_HUMAN	PF12698;PF00005;	ABCA4
NM_000350.3(ABCA4):c.178G>A (p.Ala60Thr)	ABCA4	A60T	not provided	Likely pathogenic(Last reviewed: Jun 24, 2022)	criteria provided, single submitter	VCV000099081	1	94577118	1	94111562	99081	104970	rs61751411	NC_000001.11:94111561:C:T		NM_000350.3	p.Ala60Thr	Ala	60.0	Thr	NM_000350	ABCA4_HUMAN	PF12698;PF00005;	ABCA4
NM_000350.3(ABCA4):c.1789C>T (p.Pro597Ser)	ABCA4	P597S	Severe early-childhood-onset retinal dystrophy	Likely pathogenic(Last reviewed: Jan 1, 2016)	criteria provided, single submitter	VCV000099080	1	94528281	1	94062725	99080	104969	rs61751393	NC_000001.11:94062724:G:A		NM_000350.3	p.Pro597Ser	Pro	597.0	Ser	NM_000350	ABCA4_HUMAN	PF12698;PF00005;	ABCA4
NM_000350.3(ABCA4):c.1715G>C (p.Arg572Pro)	ABCA4	R572P	not provided|Retinal dystrophy	Pathogenic/Likely pathogenic(Last reviewed: Aug 16, 2023)	criteria provided, multiple submitters, no conflicts	VCV000099073	1	94528713	1	94063157	99073	104962	rs61748559	NC_000001.11:94063156:C:G		NM_000350.3	p.Arg572Pro	Arg	572.0	Pro	NM_000350	ABCA4_HUMAN	PF12698;PF00005;	ABCA4
NM_000350.3(ABCA4):c.1659C>G (p.Phe553Leu)	ABCA4	F553L	not provided	Pathogenic(Last reviewed: Jul 12, 2022)	criteria provided, single submitter	VCV000099072	1	94528769	1	94063213	99072	104961	rs61752396	NC_000001.11:94063212:G:C		NM_000350.3	p.Phe553Leu	Phe	553.0	Leu	NM_000350	ABCA4_HUMAN	PF12698;PF00005;	ABCA4
NM_000350.3(ABCA4):c.1648G>A (p.Gly550Arg)	ABCA4	G550R	ABCA4-Related Disorders|Retinal dystrophy|Cone-rod dystrophy 3|Severe early-childhood-onset retinal dystrophy|Age related macular degeneration 2|Retinitis pigmentosa 19|not provided|Retinitis pigmentosa 19|Cone-rod dystrophy 3	Pathogenic/Likely pathogenic(Last reviewed: Sep 6, 2022)	criteria provided, multiple submitters, no conflicts	VCV000099070	1	94528780	1	94063224	99070	104959	rs61748558	NC_000001.11:94063223:C:T		NM_000350.3	p.Gly550Arg	Gly	550.0	Arg	NM_000350	ABCA4_HUMAN	PF12698;PF00005;	ABCA4
NM_000350.3(ABCA4):c.161G>T (p.Cys54Phe)	ABCA4	C54F	Severe early-childhood-onset retinal dystrophy	Pathogenic	no assertion criteria provided	VCV000099066	1	94577135	1	94111579	99066	104956	rs150774447	NC_000001.11:94111578:C:A		NM_000350.3	p.Cys54Phe	Cys	54.0	Phe	NM_000350	ABCA4_HUMAN	PF12698;PF00005;	ABCA4
NM_000350.3(ABCA4):c.161G>A (p.Cys54Tyr)	ABCA4	C54Y	not provided|Severe early-childhood-onset retinal dystrophy|Stargardt disease	Pathogenic/Likely pathogenic(Last reviewed: Apr 21, 2023)	criteria provided, multiple submitters, no conflicts	VCV000099065	1	94577135	1	94111579	99065	104955	rs150774447	NC_000001.11:94111578:C:T		NM_000350.3	p.Cys54Tyr	Cys	54.0	Tyr	NM_000350	ABCA4_HUMAN	PF12698;PF00005;	ABCA4
NM_000350.3(ABCA4):c.1609C>T (p.Arg537Cys)	ABCA4	R537C	Retinal dystrophy|not provided|Severe early-childhood-onset retinal dystrophy	Pathogenic/Likely pathogenic(Last reviewed: Nov 8, 2022)	criteria provided, multiple submitters, no conflicts	VCV000099062	1	94528819	1	94063263	99062	104952	rs61748556	NC_000001.11:94063262:G:A		NM_000350.3	p.Arg537Cys	Arg	537.0	Cys	NM_000350	ABCA4_HUMAN	PF12698;PF00005;	ABCA4
NM_000350.3(ABCA4):c.1335C>G (p.Ser445Arg)	ABCA4	S445R	Retinal dystrophy|not provided	Pathogenic/Likely pathogenic(Last reviewed: Jul 25, 2022)	criteria provided, multiple submitters, no conflicts	VCV000099045	1	94544167	1	94078611	99045	104935	rs61748552	NC_000001.11:94078610:G:C		NM_000350.3	p.Ser445Arg	Ser	445.0	Arg	NM_000350	ABCA4_HUMAN	PF12698;PF00005;	ABCA4
NM_000350.3(ABCA4):c.1007C>G (p.Ser336Cys)	ABCA4	S336C	Retinal dystrophy|not provided	Pathogenic/Likely pathogenic(Last reviewed: Nov 17, 2021)	criteria provided, multiple submitters, no conflicts	VCV000099024	1	94546126	1	94080570	99024	104914	rs61748547	NC_000001.11:94080569:G:C		NM_000350.3	p.Ser336Cys	Ser	336.0	Cys	NM_000350	ABCA4_HUMAN	PF12698;PF00005;	ABCA4
NM_000350.3(ABCA4):c.3322C>T (p.Arg1108Cys)	ABCA4	R1108C	Retinal dystrophy|not provided|Severe early-childhood-onset retinal dystrophy|Age related macular degeneration 2|Retinitis pigmentosa 19|Age related macular degeneration 2|Severe early-childhood-onset retinal dystrophy|Cone-rod dystrophy 3	Pathogenic/Likely pathogenic(Last reviewed: May 26, 2023)	criteria provided, multiple submitters, no conflicts	VCV000092867	1	94508323	1	94042767	92867	98774	rs61750120	NC_000001.11:94042766:G:A		NM_000350.3	p.Arg1108Cys	Arg	1108.0	Cys	NM_000350	ABCA4_HUMAN	PF12698;PF00005;	ABCA4
NM_000350.3(ABCA4):c.3364G>A (p.Glu1122Lys)	ABCA4	E1122K	Retinal dystrophy|not provided	Pathogenic(Last reviewed: Aug 31, 2022)	criteria provided, multiple submitters, no conflicts	VCV000030218	1	94506923	1	94041367	30218	39174	rs61751399	NC_000001.11:94041366:C:T		NM_000350.3	p.Glu1122Lys	Glu	1122.0	Lys	NM_000350	ABCA4_HUMAN	PF12698;PF00005;	ABCA4
NM_000350.3(ABCA4):c.2461T>C (p.Trp821Arg)	ABCA4	W821R	Severe early-childhood-onset retinal dystrophy	Pathogenic(Last reviewed: Feb 1, 2000)	no assertion criteria provided	VCV000030217	1	94520793	1	94055237	30217	39173	rs61749433	NC_000001.11:94055236:A:G		NM_000350.3	p.Trp821Arg	Trp	821.0	Arg	NM_000350	ABCA4_HUMAN	PF12698;PF00005;	ABCA4
NM_000350.3(ABCA4):c.5819T>C (p.Leu1940Pro)	ABCA4	L1940P	not provided|Stargardt disease	Pathogenic/Likely pathogenic(Last reviewed: Oct 5, 2022)	criteria provided, multiple submitters, no conflicts	VCV000007911	1	94474323	1	94008767	7911	22950	rs61753033	NC_000001.11:94008766:A:G		NM_000350.3	p.Leu1940Pro	Leu	1940.0	Pro	NM_000350	ABCA4_HUMAN	PF12698;PF00005;	ABCA4
NM_000350.3(ABCA4):c.5285C>A (p.Ala1762Asp)	ABCA4	A1762D	Cone-rod dystrophy 3|Severe early-childhood-onset retinal dystrophy	Pathogenic(Last reviewed: Jul 1, 2008)	no assertion criteria provided	VCV000007909	1	94481322	1	94015766	7909	22948	rs121909206	NC_000001.11:94015765:G:T		NM_000350.3	p.Ala1762Asp	Ala	1762.0	Asp	NM_000350	ABCA4_HUMAN	PF12698;PF00005;	ABCA4
NM_000350.3(ABCA4):c.4139C>T (p.Pro1380Leu)	ABCA4	P1380L	ABCA4-Related Disorders|Mandibulofacial dysostosis with mental deficiency|Retinitis pigmentosa 19|Age related macular degeneration 2|Severe early-childhood-onset retinal dystrophy|Cone-rod dystrophy 3|Retinal dystrophy|not provided|Stargardt disease|Severe early-childhood-onset retinal dystrophy	Pathogenic/Likely pathogenic(Last reviewed: Jul 24, 2023)	criteria provided, multiple submitters, no conflicts	VCV000007904	1	94496666	1	94031110	7904	22943	rs61750130	NC_000001.11:94031109:G:A		NM_000350.3	p.Pro1380Leu	Pro	1380.0	Leu	NM_000350	ABCA4_HUMAN	PF12698;PF00005;	ABCA4
NM_000350.3(ABCA4):c.52C>T (p.Arg18Trp)	ABCA4	R18W	Retinal dystrophy|Severe early-childhood-onset retinal dystrophy|not provided	Pathogenic/Likely pathogenic(Last reviewed: Oct 17, 2022)	criteria provided, multiple submitters, no conflicts	VCV000007899	1	94586550	1	94120994	7899	22938	rs121909205	NC_000001.11:94120993:G:A		NM_000350.3	p.Arg18Trp	Arg	18.0	Trp	NM_000350	ABCA4_HUMAN	PF12698;PF00005;	ABCA4
NM_000350.3(ABCA4):c.634C>T (p.Arg212Cys)	ABCA4	R212C	Retinal dystrophy|Retinitis pigmentosa 19|Age related macular degeneration 2|Cone-rod dystrophy 3|Severe early-childhood-onset retinal dystrophy|Cone-rod dystrophy 3|not provided|Severe early-childhood-onset retinal dystrophy	Pathogenic/Likely pathogenic(Last reviewed: Oct 24, 2022)	criteria provided, multiple submitters, no conflicts	VCV000007898	1	94564484	1	94098928	7898	22937	rs61750200	NC_000001.11:94098927:G:A		NM_000350.3	p.Arg212Cys	Arg	212.0	Cys	NM_000350	ABCA4_HUMAN	PF12698;PF00005;	ABCA4
NM_000350.3(ABCA4):c.1018T>G (p.Tyr340Asp)	ABCA4	Y340D	Severe early-childhood-onset retinal dystrophy	Pathogenic(Last reviewed: Feb 1, 2000)	no assertion criteria provided	VCV000007896	1	94546115	1	94080559	7896	22935	rs61748548	NC_000001.11:94080558:A:C		NM_000350.3	p.Tyr340Asp	Tyr	340.0	Asp	NM_000350	ABCA4_HUMAN	PF12698;PF00005;	ABCA4
NM_000350.3(ABCA4):c.3113C>T (p.Ala1038Val)	ABCA4	A1038V	ABCA4-Related Disorders|Macular dystrophy|Retinal dystrophy|Retinitis pigmentosa 19|Age related macular degeneration 2|Cone-rod dystrophy 3|Severe early-childhood-onset retinal dystrophy|Stargardt disease|not specified|not provided|Age related macular degeneration 2|Cone-rod dystrophy 3|Severe early-childhood-onset retinal dystrophy	Pathogenic/Likely pathogenic(Last reviewed: Aug 1, 2023)	criteria provided, multiple submitters, no conflicts	VCV000007894	1	94508969	1	94043413	7894	22933	rs61751374	NC_000001.11:94043412:G:A		NM_000350.3	p.Ala1038Val	Ala	1038.0	Val	NM_000350	ABCA4_HUMAN	PF12698;PF00005;	ABCA4
NM_000350.3(ABCA4):c.5912T>G (p.Leu1971Arg)	ABCA4	L1971R	Stargardt disease	Pathogenic(Last reviewed: May 1, 1998)	no assertion criteria provided	VCV000007893	1	94473283	1	94007727	7893	22932	rs61753034	NC_000001.11:94007726:A:C		NM_000350.3	p.Leu1971Arg	Leu	1971.0	Arg	NM_000350	ABCA4_HUMAN	PF12698;PF00005;	ABCA4
NM_000350.3(ABCA4):c.3106G>A (p.Glu1036Lys)	ABCA4	E1036K	not provided	Likely pathogenic(Last reviewed: Jun 14, 2022)	criteria provided, single submitter	VCV000007886	1	94508976	1	94043420	7886	22925	rs61750061	NC_000001.11:94043419:C:T		NM_000350.3	p.Glu1036Lys	Glu	1036.0	Lys	NM_000350	ABCA4_HUMAN	PF12698;PF00005;	ABCA4
NM_000350.3(ABCA4):c.6079C>T (p.Leu2027Phe)	ABCA4	L2027F	Retinal dystrophy|Retinitis pigmentosa 19|Age related macular degeneration 2|Cone-rod dystrophy 3|Severe early-childhood-onset retinal dystrophy|Stargardt disease|Cone-rod dystrophy 3|not provided|Age related macular degeneration 2|Severe early-childhood-onset retinal dystrophy	Pathogenic/Likely pathogenic(Last reviewed: Oct 5, 2022)	criteria provided, multiple submitters, no conflicts	VCV000007882	1	94471065	1	94005509	7882	22921	rs61751408	NC_000001.11:94005508:G:A		NM_000350.3	p.Leu2027Phe	Leu	2027.0	Phe	NM_000350	ABCA4_HUMAN	PF12698;PF00005;	ABCA4
NM_000443.4(ABCB4):c.2948G>A (p.Gly983Asp)	ABCB4	G936D, G983D	not provided	Likely pathogenic(Last reviewed: Jul 17, 2023)	criteria provided, single submitter	VCV002571970	7	87038685	7	87409369	2571970	2736916		NC_000007.14:87409368:C:T		NM_000443.4	p.Gly983Asp	Gly	983.0	Asp	NM_000443	MDR3_HUMAN	PF00664;PF00005;	ABCB4
NM_000443.4(ABCB4):c.3220G>A (p.Gly1074Arg)	ABCB4	G1027R, G1074R	Progressive familial intrahepatic cholestasis type 3	Likely pathogenic	criteria provided, single submitter	VCV002501669	7	87037412	7	87408096	2501669	2524606		NC_000007.14:87408095:C:T		NM_000443.4	p.Gly1074Arg	Gly	1074.0	Arg	NM_000443	MDR3_HUMAN	PF00664;PF00005;	ABCB4
NM_000443.4(ABCB4):c.1744C>T (p.Arg582Trp)	ABCB4	R582W	Low phospholipid associated cholelithiasis	Pathogenic(Last reviewed: May 4, 2022)	criteria provided, single submitter	VCV001685490	7	87060869	7	87431553	1685490	1677508		NC_000007.14:87431552:G:A		NM_000443.4	p.Arg582Trp	Arg	582.0	Trp	NM_000443	MDR3_HUMAN	PF00664;PF00005;	ABCB4
NM_000443.4(ABCB4):c.2858C>A (p.Ala953Asp)	ABCB4	A953D	not provided	Pathogenic(Last reviewed: Jun 1, 2023)	criteria provided, single submitter	VCV001335676	7	87041275	7	87411959	1335676	1326647		NC_000007.14:87411958:G:T		NM_000443.4	p.Ala953Asp	Ala	953.0	Asp	NM_000443	MDR3_HUMAN	PF00664;PF00005;	ABCB4
NM_000443.4(ABCB4):c.3257A>C (p.Tyr1086Ser)	ABCB4	Y1039S, Y1086S	not provided	Likely pathogenic(Last reviewed: Apr 1, 2023)	criteria provided, single submitter	VCV001335675	7	87037375	7	87408059	1335675	1326646		NC_000007.14:87408058:T:G		NM_000443.4	p.Tyr1086Ser	Tyr	1086.0	Ser	NM_000443	MDR3_HUMAN	PF00664;PF00005;	ABCB4
NM_000443.4(ABCB4):c.1893G>C (p.Gln631His)	ABCB4	Q631H	not provided	Pathogenic/Likely pathogenic	no assertion criteria provided	VCV001285125	7	87060720	7	87431404	1285125	1274972		NC_000007.14:87431403:C:G		NM_000443.4	p.Gln631His	Gln	631.0	His	NM_000443	MDR3_HUMAN	PF00664;PF00005;	ABCB4
NM_000443.4(ABCB4):c.2692G>A (p.Glu898Lys)	ABCB4	E898K	Progressive familial intrahepatic cholestasis type 3	Pathogenic/Likely pathogenic(Last reviewed: May 5, 2020)	criteria provided, multiple submitters, no conflicts	VCV000982084	7	87043024	7	87413708	982084	970221	rs1808782267	NC_000007.14:87413707:C:T		NM_000443.4	p.Glu898Lys	Glu	898.0	Lys	NM_000443	MDR3_HUMAN	PF00664;PF00005;	ABCB4
NM_000443.4(ABCB4):c.1283T>A (p.Val428Asp)	ABCB4	V428D	not provided	Likely pathogenic(Last reviewed: Nov 1, 2020)	criteria provided, single submitter	VCV000871119	7	87072708	7	87443392	871119	859624	rs1811114545	NC_000007.14:87443391:A:T		NM_000443.4	p.Val428Asp	Val	428.0	Asp	NM_000443	MDR3_HUMAN	PF00664;PF00005;	ABCB4
NM_000443.4(ABCB4):c.1778C>T (p.Thr593Met)	ABCB4	T593M	Cholestasis, intrahepatic, of pregnancy, 3	Likely pathogenic	no assertion criteria provided	VCV000812981	7	87060835	7	87431519	812981	801096	rs571555115	NC_000007.14:87431518:G:A		NM_000443.4	p.Thr593Met	Thr	593.0	Met	NM_000443	MDR3_HUMAN	PF00664;PF00005;	ABCB4
NM_000443.4(ABCB4):c.3224A>T (p.Lys1075Met)	ABCB4	K1028M, K1075M	Cholestasis, intrahepatic, of pregnancy, 3	Likely pathogenic	no assertion criteria provided	VCV000812977	7	87037408	7	87408092	812977	801091	rs1187517509	NC_000007.14:87408091:T:A		NM_000443.4	p.Lys1075Met	Lys	1075.0	Met	NM_000443	MDR3_HUMAN	PF00664;PF00005;	ABCB4
NM_000443.4(ABCB4):c.449G>A (p.Arg150Lys)	ABCB4	R150K	Cholestasis, intrahepatic, of pregnancy, 3	Likely pathogenic	no assertion criteria provided	VCV000812754	7	87082347	7	87453031	812754	801101	rs757693457	NC_000007.14:87453030:C:T		NM_000443.4	p.Arg150Lys	Arg	150.0	Lys	NM_000443	MDR3_HUMAN	PF00664;PF00005;	ABCB4
NM_000443.4(ABCB4):c.905G>A (p.Gly302Asp)	ABCB4	G302D	Cholestasis, intrahepatic, of pregnancy, 3	Likely pathogenic	no assertion criteria provided	VCV000812750	7	87076450	7	87447134	812750	801098	rs1584754706	NC_000007.14:87447133:C:T		NM_000443.4	p.Gly302Asp	Gly	302.0	Asp	NM_000443	MDR3_HUMAN	PF00664;PF00005;	ABCB4
NM_000443.4(ABCB4):c.1322T>G (p.Leu441Arg)	ABCB4	L441R	Progressive familial intrahepatic cholestasis type 1	Likely pathogenic(Last reviewed: May 28, 2019)	criteria provided, single submitter	VCV000802329	7	87072669	7	87443353	802329	790756	rs1584747270	NC_000007.14:87443352:A:C		NM_000443.4	p.Leu441Arg	Leu	441.0	Arg	NM_000443	MDR3_HUMAN	PF00664;PF00005;	ABCB4
NM_000443.4(ABCB4):c.1745G>A (p.Arg582Gln)	ABCB4	R582Q	Progressive familial intrahepatic cholestasis type 3|Progressive familial intrahepatic cholestasis type 1	Pathogenic/Likely pathogenic(Last reviewed: May 28, 2019)	criteria provided, multiple submitters, no conflicts	VCV000802327	7	87060868	7	87431552	802327	790754	rs760153272	NC_000007.14:87431551:C:T		NM_000443.4	p.Arg582Gln	Arg	582.0	Gln	NM_000443	MDR3_HUMAN	PF00664;PF00005;	ABCB4
NM_000443.4(ABCB4):c.2932T>C (p.Ser978Pro)	ABCB4	S978P, S931P	Low phospholipid associated cholelithiasis|ABCB4-Related Intrahepatic Cholestasis	Likely pathogenic(Last reviewed: Feb 14, 2022)	criteria provided, multiple submitters, no conflicts	VCV000599183	7	87038701	7	87409385	599183	590360	rs1051861187	NC_000007.14:87409384:A:G		NM_000443.4	p.Ser978Pro	Ser	978.0	Pro	NM_000443	MDR3_HUMAN	PF00664;PF00005;	ABCB4
NM_000443.4(ABCB4):c.79A>G (p.Ser27Gly)	ABCB4	S27G	not provided	Likely pathogenic(Last reviewed: Mar 19, 2018)	criteria provided, single submitter	VCV000596530	7	87104703	7	87475387	596530	587591	rs1563012148	NC_000007.14:87475386:T:C		NM_000443.4	p.Ser27Gly	Ser	27.0	Gly	NM_000443	MDR3_HUMAN	PF00664;PF00005;	ABCB4
NM_000443.4(ABCB4):c.526C>T (p.Arg176Trp)	ABCB4	R176W	not provided|Progressive familial intrahepatic cholestasis type 3|Progressive familial intrahepatic cholestasis|Cholestasis, intrahepatic, of pregnancy, 3	Pathogenic/Likely pathogenic(Last reviewed: May 8, 2023)	criteria provided, multiple submitters, no conflicts	VCV000372802	7	87082270	7	87452954	372802	359677	rs754287486	NC_000007.14:87452953:G:A		NM_000443.4	p.Arg176Trp	Arg	176.0	Trp	NM_000443	MDR3_HUMAN	PF00664;PF00005;	ABCB4
NM_000443.4(ABCB4):c.1210C>G (p.Pro404Ala)	ABCB4	P404A	Progressive familial intrahepatic cholestasis type 1	Likely pathogenic(Last reviewed: May 28, 2019)	criteria provided, single submitter	VCV000242455	7	87072999	7	87443683	242455	214536	rs863225298	NC_000007.14:87443682:G:C		NM_000443.4	p.Pro404Ala	Pro	404.0	Ala	NM_000443	MDR3_HUMAN	PF00664;PF00005;	ABCB4
NM_000443.4(ABCB4):c.2177C>T (p.Pro726Leu)	ABCB4	P726L	not provided|Progressive familial intrahepatic cholestasis type 3|Cholestasis, intrahepatic, of pregnancy, 3|Low phospholipid associated cholelithiasis|Progressive familial intrahepatic cholestasis type 3	Pathogenic/Likely pathogenic(Last reviewed: Jul 6, 2023)	criteria provided, multiple submitters, no conflicts	VCV000194709	7	87053256	7	87423940	194709	191872	rs141677867	NC_000007.14:87423939:G:A		NM_000443.4	p.Pro726Leu	Pro	726.0	Leu	NM_000443	MDR3_HUMAN	PF00664;PF00005;	ABCB4
NM_000443.4(ABCB4):c.1633C>G (p.Arg545Gly)	ABCB4	R545G	Low phospholipid associated cholelithiasis	Pathogenic(Last reviewed: Jul 1, 2008)	no assertion criteria provided	VCV000039841	7	87069081	7	87439765	39841	48440	rs397514620	NC_000007.14:87439764:G:C		NM_000443.4	p.Arg545Gly	Arg	545.0	Gly	NM_000443	MDR3_HUMAN	PF00664;PF00005;	ABCB4
NM_000443.4(ABCB4):c.1207T>C (p.Tyr403His)	ABCB4	Y403H	Progressive familial intrahepatic cholestasis type 3	Pathogenic(Last reviewed: Jan 6, 1998)	no assertion criteria provided	VCV000013695	7	87073002	7	87443686	13695	28734	rs121918443	NC_000007.14:87443685:A:G		NM_000443.4	p.Tyr403His	Tyr	403.0	His	NM_000443	MDR3_HUMAN	PF00664;PF00005;	ABCB4
NM_005689.4(ABCB6):c.1123C>T (p.Arg375Trp)	ABCB6	R375W, R329W	Microphthalmia, isolated, with coloboma 7|Dyschromatosis universalis hereditaria 3|Langereis blood group|Familial pseudohyperkalemia	Likely pathogenic(Last reviewed: Apr 1, 2022)	criteria provided, single submitter	VCV000218180	2	220080750	2	219216028	218180	214832	rs764893806	NC_000002.12:219216027:G:A		NM_005689.4	p.Arg375Trp	Arg	375.0	Trp	NM_005689	ABCB6_HUMAN	PF00664;PF00005;PF16185;	ABCB6
NM_005689.4(ABCB6):c.1124G>A (p.Arg375Gln)	ABCB6	R375Q, R329Q	Familial pseudohyperkalemia	Pathogenic(Last reviewed: Jan 1, 2013)	no assertion criteria provided	VCV000218179	2	220080749	2	219216027	218179	214831	rs754667801	NC_000002.12:219216026:C:T		NM_005689.4	p.Arg375Gln	Arg	375.0	Gln	NM_005689	ABCB6_HUMAN	PF00664;PF00005;PF16185;	ABCB6
NM_005689.4(ABCB6):c.1663C>A (p.Gln555Lys)	ABCB6	Q555K, Q509K	Dyschromatosis universalis hereditaria 3	Pathogenic(Last reviewed: Jan 1, 2013)	no assertion criteria provided	VCV000208249	2	220078217	2	219213495	208249	204484	rs796065353	NC_000002.12:219213494:G:T		NM_005689.4	p.Gln555Lys	Gln	555.0	Lys	NM_005689	ABCB6_HUMAN	PF00664;PF00005;PF16185;	ABCB6
NM_005689.4(ABCB6):c.1736G>A (p.Gly579Glu)	ABCB6	G579E, G533E	Dyschromatosis universalis hereditaria 3	Pathogenic(Last reviewed: Sep 1, 2013)	no assertion criteria provided	VCV000064648	2	220078032	2	219213310	64648	75602	rs397514758	NC_000002.12:219213309:C:T		NM_005689.4	p.Gly579Glu	Gly	579.0	Glu	NM_005689	ABCB6_HUMAN	PF00664;PF00005;PF16185;	ABCB6
NM_005689.4(ABCB6):c.508A>G (p.Ser170Gly)	ABCB6	S170G	Dyschromatosis universalis hereditaria 3	Pathogenic(Last reviewed: Sep 1, 2013)	no assertion criteria provided	VCV000064647	2	220082888	2	219218166	64647	75601	rs397514757	NC_000002.12:219218165:T:C		NM_005689.4	p.Ser170Gly	Ser	170.0	Gly	NM_005689	ABCB6_HUMAN	PF00664;PF00005;PF16185;	ABCB6
NM_005689.4(ABCB6):c.1067T>C (p.Leu356Pro)	ABCB6	L356P, L310P	Dyschromatosis universalis hereditaria 3	Pathogenic(Last reviewed: Sep 1, 2013)	no assertion criteria provided	VCV000064646	2	220080806	2	219216084	64646	75600	rs397514756	NC_000002.12:219216083:A:G		NM_005689.4	p.Leu356Pro	Leu	356.0	Pro	NM_005689	ABCB6_HUMAN	PF00664;PF00005;PF16185;	ABCB6
NM_005689.4(ABCB6):c.2431C>G (p.Leu811Val)	ABCB6	L811V, L765V	Microphthalmia, isolated, with coloboma 7	Pathogenic(Last reviewed: Jan 13, 2012)	no assertion criteria provided	VCV000030482	2	220074758	2	219210036	30482	39439	rs387906910	NC_000002.12:219210035:G:C		NM_005689.4	p.Leu811Val	Leu	811.0	Val	NM_005689	ABCB6_HUMAN	PF00664;PF00005;PF16185;	ABCB6
NM_001171.6(ABCC6):c.4060G>A (p.Gly1354Ser)	ABCC6	G1354S, G1240S	not provided	Likely pathogenic(Last reviewed: Apr 9, 2022)	criteria provided, single submitter	VCV002095495	16	16248633	16	16154776	2095495	2153401		NC_000016.10:16154775:C:T		NM_001171.6	p.Gly1354Ser	Gly	1354.0	Ser	NM_001171	MRP6_HUMAN	PF00664;PF00005;	ABCC6
NM_001171.6(ABCC6):c.4070G>C (p.Arg1357Pro)	ABCC6	R1357P, R1243P	not provided	Likely pathogenic(Last reviewed: Feb 24, 2022)	criteria provided, single submitter	VCV002040203	16	16248623	16	16154766	2040203	2101974		NC_000016.10:16154765:C:G		NM_001171.6	p.Arg1357Pro	Arg	1357.0	Pro	NM_001171	MRP6_HUMAN	PF00664;PF00005;	ABCC6
NM_001171.6(ABCC6):c.3941G>T (p.Arg1314Leu)	ABCC6	R1314L, R1200L	not provided	Likely pathogenic(Last reviewed: Aug 23, 2022)	criteria provided, single submitter	VCV002036896	16	16248830	16	16154973	2036896	2101263		NC_000016.10:16154972:C:A		NM_001171.6	p.Arg1314Leu	Arg	1314.0	Leu	NM_001171	MRP6_HUMAN	PF00664;PF00005;	ABCC6
NM_001171.6(ABCC6):c.1799G>A (p.Arg600His)	ABCC6	R600H, R486H	not provided	Likely pathogenic(Last reviewed: Jul 19, 2022)	criteria provided, single submitter	VCV001521281	16	16281049	16	16187192	1521281	1446934		NC_000016.10:16187191:C:T		NM_001171.6	p.Arg600His	Arg	600.0	His	NM_001171	MRP6_HUMAN	PF00664;PF00005;	ABCC6
NM_001171.6(ABCC6):c.2294G>T (p.Arg765Leu)	ABCC6	R651L, R765L	not provided	Likely pathogenic(Last reviewed: Oct 18, 2021)	criteria provided, single submitter	VCV001520297	16	16272776	16	16178919	1520297	1516291		NC_000016.10:16178918:C:A		NM_001171.6	p.Arg765Leu	Arg	765.0	Leu	NM_001171	MRP6_HUMAN	PF00664;PF00005;	ABCC6
NM_001171.6(ABCC6):c.3704G>A (p.Arg1235Gln)	ABCC6	R1121Q, R1235Q	not provided	Likely pathogenic(Last reviewed: Oct 17, 2022)	criteria provided, single submitter	VCV001512213	16	16253370	16	16159513	1512213	1455846		NC_000016.10:16159512:C:T		NM_001171.6	p.Arg1235Gln	Arg	1235.0	Gln	NM_001171	MRP6_HUMAN	PF00664;PF00005;	ABCC6
NM_001171.6(ABCC6):c.3887G>A (p.Gly1296Asp)	ABCC6	G1296D, G1182D	not provided|Arterial calcification, generalized, of infancy, 2|Pseudoxanthoma elasticum|Pseudoxanthoma elasticum, forme fruste	Pathogenic/Likely pathogenic(Last reviewed: Sep 7, 2022)	criteria provided, multiple submitters, no conflicts	VCV001456552	16	16248884	16	16155027	1456552	1454655		NC_000016.10:16155026:C:T		NM_001171.6	p.Gly1296Asp	Gly	1296.0	Asp	NM_001171	MRP6_HUMAN	PF00664;PF00005;	ABCC6
NM_001171.6(ABCC6):c.1255C>T (p.Arg419Trp)	ABCC6	R305W, R419W	Pseudoxanthoma elasticum|not provided	Pathogenic/Likely pathogenic(Last reviewed: Oct 7, 2022)	criteria provided, multiple submitters, no conflicts	VCV001067354	16	16291961	16	16198104	1067354	1056289		NC_000016.10:16198103:G:A		NM_001171.6	p.Arg419Trp	Arg	419.0	Trp	NM_001171	MRP6_HUMAN	PF00664;PF00005;	ABCC6
NM_001171.6(ABCC6):c.1505A>G (p.Lys502Arg)	ABCC6	K388R, K502R	not provided	Pathogenic(Last reviewed: Mar 1, 2020)	criteria provided, single submitter	VCV000870733	16	16284151	16	16190294	870733	860213	rs72653771	NC_000016.10:16190293:T:C		NM_001171.6	p.Lys502Arg	Lys	502.0	Arg	NM_001171	MRP6_HUMAN	PF00664;PF00005;	ABCC6
NM_001171.6(ABCC6):c.2974G>A (p.Gly992Arg)	ABCC6	G992R, G878R	not provided	Pathogenic(Last reviewed: Jun 8, 2022)	criteria provided, single submitter	VCV000433524	16	16263524	16	16169667	433524	426902	rs72657692	NC_000016.10:16169666:C:T		NM_001171.6	p.Gly992Arg	Gly	992.0	Arg	NM_001171	MRP6_HUMAN	PF00664;PF00005;	ABCC6
NM_001171.6(ABCC6):c.1781C>T (p.Ala594Val)	ABCC6	A594V, A480V	Pseudoxanthoma elasticum	Likely pathogenic(Last reviewed: Mar 1, 2021)	no assertion criteria provided	VCV000433519	16	16281067	16	16187210	433519	426994	rs72653776	NC_000016.10:16187209:G:A		NM_001171.6	p.Ala594Val	Ala	594.0	Val	NM_001171	MRP6_HUMAN	PF00664;PF00005;	ABCC6
NM_001171.6(ABCC6):c.3953C>G (p.Ala1318Gly)	ABCC6	A1318G, A1204G	Pseudoxanthoma elasticum	Likely pathogenic(Last reviewed: Mar 1, 2021)	no assertion criteria provided	VCV000433494	16	16248818	16	16154961	433494	426824	rs780887287	NC_000016.10:16154960:G:C		NM_001171.6	p.Ala1318Gly	Ala	1318.0	Gly	NM_001171	MRP6_HUMAN	PF00664;PF00005;	ABCC6
NM_001171.6(ABCC6):c.2432C>G (p.Thr811Arg)	ABCC6	T811R, T697R	Pseudoxanthoma elasticum	Pathogenic(Last reviewed: Mar 1, 2021)	no assertion criteria provided	VCV000433489	16	16271467	16	16177610	433489	426933	rs72653796	NC_000016.10:16177609:G:C		NM_001171.6	p.Thr811Arg	Thr	811.0	Arg	NM_001171	MRP6_HUMAN	PF00664;PF00005;	ABCC6
NM_001171.6(ABCC6):c.2153A>G (p.Asp718Gly)	ABCC6	D718G, D604G	Pseudoxanthoma elasticum	Pathogenic(Last reviewed: Mar 1, 2021)	no assertion criteria provided	VCV000433450	16	16276363	16	16182506	433450	426966	rs1357894483	NC_000016.10:16182505:T:C		NM_001171.6	p.Asp718Gly	Asp	718.0	Gly	NM_001171	MRP6_HUMAN	PF00664;PF00005;	ABCC6
NM_001171.6(ABCC6):c.2293C>T (p.Arg765Trp)	ABCC6	R765W, R651W	not provided	Pathogenic(Last reviewed: Jan 13, 2022)	criteria provided, single submitter	VCV000433432	16	16272777	16	16178920	433432	426947	rs776513864	NC_000016.10:16178919:G:A		NM_001171.6	p.Arg765Trp	Arg	765.0	Trp	NM_001171	MRP6_HUMAN	PF00664;PF00005;	ABCC6
NM_001171.6(ABCC6):c.2279G>A (p.Arg760Gln)	ABCC6	R760Q, R646Q	not provided	Pathogenic(Last reviewed: Oct 7, 2022)	criteria provided, single submitter	VCV000433431	16	16272791	16	16178934	433431	426948	rs769405586	NC_000016.10:16178933:C:T		NM_001171.6	p.Arg760Gln	Arg	760.0	Gln	NM_001171	MRP6_HUMAN	PF00664;PF00005;	ABCC6
NM_001171.6(ABCC6):c.4213G>A (p.Gly1405Ser)	ABCC6	G1405S, G1291S	Pseudoxanthoma elasticum	Pathogenic(Last reviewed: Mar 1, 2021)	no assertion criteria provided	VCV000433380	16	16244625	16	16150768	433380	426801	rs947230593	NC_000016.10:16150767:C:T		NM_001171.6	p.Gly1405Ser	Gly	1405.0	Ser	NM_001171	MRP6_HUMAN	PF00664;PF00005;	ABCC6
NM_001171.6(ABCC6):c.1194C>G (p.Ser398Arg)	ABCC6	S398R, S284R	Pseudoxanthoma elasticum	Likely pathogenic(Last reviewed: Mar 1, 2021)	no assertion criteria provided	VCV000433377	16	16292022	16	16198165	433377	427032	rs376518465	NC_000016.10:16198164:G:C		NM_001171.6	p.Ser398Arg	Ser	398.0	Arg	NM_001171	MRP6_HUMAN	PF00664;PF00005;	ABCC6
NM_001171.6(ABCC6):c.951C>G (p.Ser317Arg)	ABCC6	S317R, S203R	Pseudoxanthoma elasticum	Pathogenic(Last reviewed: Mar 1, 2021)	no assertion criteria provided	VCV000433374	16	16297314	16	16203457	433374	427048	rs78678589	NC_000016.10:16203456:G:C		NM_001171.6	p.Ser317Arg	Ser	317.0	Arg	NM_001171	MRP6_HUMAN	PF00664;PF00005;	ABCC6
NM_001171.6(ABCC6):c.4501G>A (p.Gly1501Ser)	ABCC6	G1501S, G1387S	Pseudoxanthoma elasticum	Likely pathogenic(Last reviewed: Mar 1, 2021)	criteria provided, single submitter	VCV000433368	16	16244001	16	16150144	433368	426780	rs63750874	NC_000016.10:16150143:C:T		NM_001171.6	p.Gly1501Ser	Gly	1501.0	Ser	NM_001171	MRP6_HUMAN	PF00664;PF00005;	ABCC6
NM_001171.6(ABCC6):c.951C>A (p.Ser317Arg)	ABCC6	S317R, S203R	Pseudoxanthoma elasticum	Pathogenic(Last reviewed: Mar 1, 2021)	no assertion criteria provided	VCV000433366	16	16297314	16	16203457	433366	427049	rs78678589	NC_000016.10:16203456:G:T		NM_001171.6	p.Ser317Arg	Ser	317.0	Arg	NM_001171	MRP6_HUMAN	PF00664;PF00005;	ABCC6
NM_001171.6(ABCC6):c.4209C>A (p.Ser1403Arg)	ABCC6	S1403R, S1289R	Pseudoxanthoma elasticum	Pathogenic(Last reviewed: Mar 1, 2021)	no assertion criteria provided	VCV000433354	16	16244629	16	16150772	433354	426802	rs63750700	NC_000016.10:16150771:G:T		NM_001171.6	p.Ser1403Arg	Ser	1403.0	Arg	NM_001171	MRP6_HUMAN	PF00664;PF00005;	ABCC6
NM_001171.6(ABCC6):c.4198G>A (p.Glu1400Lys)	ABCC6	E1400K, E1286K	not provided	Pathogenic(Last reviewed: Sep 26, 2022)	criteria provided, single submitter	VCV000433353	16	16248495	16	16154638	433353	426806	rs63751241	NC_000016.10:16154637:C:T		NM_001171.6	p.Glu1400Lys	Glu	1400.0	Lys	NM_001171	MRP6_HUMAN	PF00664;PF00005;	ABCC6
NM_001171.6(ABCC6):c.4060G>C (p.Gly1354Arg)	ABCC6	G1354R, G1240R	Pseudoxanthoma elasticum	Pathogenic(Last reviewed: Mar 1, 2021)	no assertion criteria provided	VCV000433349	16	16248633	16	16154776	433349	426812	rs63750018	NC_000016.10:16154775:C:G		NM_001171.6	p.Gly1354Arg	Gly	1354.0	Arg	NM_001171	MRP6_HUMAN	PF00664;PF00005;	ABCC6
NM_001171.6(ABCC6):c.4041G>C (p.Gln1347His)	ABCC6	Q1347H, Q1233H	Pseudoxanthoma elasticum	Pathogenic(Last reviewed: Mar 1, 2021)	criteria provided, single submitter	VCV000433347	16	16248730	16	16154873	433347	426814	rs63751111	NC_000016.10:16154872:C:G		NM_001171.6	p.Gln1347His	Gln	1347.0	His	NM_001171	MRP6_HUMAN	PF00664;PF00005;	ABCC6
NM_001171.6(ABCC6):c.4004T>A (p.Leu1335Gln)	ABCC6	L1335Q, L1221Q	Pseudoxanthoma elasticum	Pathogenic(Last reviewed: Mar 1, 2021)	no assertion criteria provided	VCV000433343	16	16248767	16	16154910	433343	426819	rs63750414	NC_000016.10:16154909:A:T		NM_001171.6	p.Leu1335Gln	Leu	1335.0	Gln	NM_001171	MRP6_HUMAN	PF00664;PF00005;	ABCC6
NM_001171.6(ABCC6):c.4004T>C (p.Leu1335Pro)	ABCC6	L1335P, L1221P	Pseudoxanthoma elasticum	Pathogenic(Last reviewed: Mar 1, 2021)	no assertion criteria provided	VCV000433342	16	16248767	16	16154910	433342	426818	rs63750414	NC_000016.10:16154909:A:G		NM_001171.6	p.Leu1335Pro	Leu	1335.0	Pro	NM_001171	MRP6_HUMAN	PF00664;PF00005;	ABCC6
NM_001171.6(ABCC6):c.3919T>C (p.Ser1307Pro)	ABCC6	S1307P, S1193P	Pseudoxanthoma elasticum	Likely pathogenic(Last reviewed: Mar 1, 2021)	no assertion criteria provided	VCV000433337	16	16248852	16	16154995	433337	426826	rs63751318	NC_000016.10:16154994:A:G		NM_001171.6	p.Ser1307Pro	Ser	1307.0	Pro	NM_001171	MRP6_HUMAN	PF00664;PF00005;	ABCC6
NM_001171.6(ABCC6):c.3907G>C (p.Ala1303Pro)	ABCC6	A1303P, A1189P	not provided	Pathogenic(Last reviewed: Jul 6, 2022)	criteria provided, single submitter	VCV000433335	16	16248864	16	16155007	433335	426828	rs63750410	NC_000016.10:16155006:C:G		NM_001171.6	p.Ala1303Pro	Ala	1303.0	Pro	NM_001171	MRP6_HUMAN	PF00664;PF00005;	ABCC6
NM_001171.6(ABCC6):c.3902C>T (p.Thr1301Ile)	ABCC6	T1301I, T1187I	not provided|Pseudoxanthoma elasticum	Pathogenic/Likely pathogenic(Last reviewed: Aug 9, 2022)	criteria provided, multiple submitters, no conflicts	VCV000433334	16	16248869	16	16155012	433334	426829	rs63750494	NC_000016.10:16155011:G:A		NM_001171.6	p.Thr1301Ile	Thr	1301.0	Ile	NM_001171	MRP6_HUMAN	PF00664;PF00005;	ABCC6
NM_001171.6(ABCC6):c.3895G>A (p.Gly1299Ser)	ABCC6	G1299S, G1185S	Pseudoxanthoma elasticum	Pathogenic(Last reviewed: Mar 1, 2021)	no assertion criteria provided	VCV000433333	16	16248876	16	16155019	433333	426830	rs63750446	NC_000016.10:16155018:C:T		NM_001171.6	p.Gly1299Ser	Gly	1299.0	Ser	NM_001171	MRP6_HUMAN	PF00664;PF00005;	ABCC6
NM_001171.6(ABCC6):c.3735G>T (p.Glu1245Asp)	ABCC6	E1245D, E1131D	Pseudoxanthoma elasticum	Pathogenic(Last reviewed: Mar 1, 2021)	no assertion criteria provided	VCV000433327	16	16253339	16	16159482	433327	426851	rs281865557	NC_000016.10:16159481:C:A		NM_001171.6	p.Glu1245Asp	Glu	1245.0	Asp	NM_001171	MRP6_HUMAN	PF00664;PF00005;	ABCC6
NM_001171.6(ABCC6):c.3703C>T (p.Arg1235Trp)	ABCC6	R1235W, R1121W	not provided|Arterial calcification, generalized, of infancy, 2|Pseudoxanthoma elasticum|Pseudoxanthoma elasticum, forme fruste	Pathogenic/Likely pathogenic(Last reviewed: Sep 23, 2022)	criteria provided, multiple submitters, no conflicts	VCV000433323	16	16253371	16	16159514	433323	426858	rs63750402	NC_000016.10:16159513:G:A		NM_001171.6	p.Arg1235Trp	Arg	1235.0	Trp	NM_001171	MRP6_HUMAN	PF00664;PF00005;	ABCC6
NM_001171.6(ABCC6):c.3662G>A (p.Arg1221His)	ABCC6	R1221H, R1107H	Pseudoxanthoma elasticum|Arterial calcification, generalized, of infancy, 2|Pseudoxanthoma elasticum|Pseudoxanthoma elasticum, forme fruste|not provided	Pathogenic(Last reviewed: Dec 7, 2022)	criteria provided, multiple submitters, no conflicts	VCV000433320	16	16253412	16	16159555	433320	426862	rs63751001	NC_000016.10:16159554:C:T		NM_001171.6	p.Arg1221His	Arg	1221.0	His	NM_001171	MRP6_HUMAN	PF00664;PF00005;	ABCC6
NM_001171.6(ABCC6):c.3661C>T (p.Arg1221Cys)	ABCC6	R1221C, R1107C	Arterial calcification, generalized, of infancy, 2|Pseudoxanthoma elasticum|Pseudoxanthoma elasticum, forme fruste|not provided	Pathogenic/Likely pathogenic(Last reviewed: Oct 27, 2022)	criteria provided, multiple submitters, no conflicts	VCV000433319	16	16253413	16	16159556	433319	426863	rs63751215	NC_000016.10:16159555:G:A		NM_001171.6	p.Arg1221Cys	Arg	1221.0	Cys	NM_001171	MRP6_HUMAN	PF00664;PF00005;	ABCC6
NM_001171.6(ABCC6):c.3413G>C (p.Arg1138Pro)	ABCC6	R1138P, R1024P	Pseudoxanthoma elasticum	Pathogenic(Last reviewed: Mar 1, 2021)	criteria provided, single submitter	VCV000433316	16	16256943	16	16163086	433316	426874	rs60791294	NC_000016.10:16163085:C:G		NM_001171.6	p.Arg1138Pro	Arg	1138.0	Pro	NM_001171	MRP6_HUMAN	PF00664;PF00005;	ABCC6
NM_001171.6(ABCC6):c.3397G>T (p.Gly1133Cys)	ABCC6	G1133C, G1019C	Pseudoxanthoma elasticum	Likely pathogenic(Last reviewed: Mar 1, 2021)	no assertion criteria provided	VCV000433315	16	16256959	16	16163102	433315	426875	rs63749807	NC_000016.10:16163101:C:A		NM_001171.6	p.Gly1133Cys	Gly	1133.0	Cys	NM_001171	MRP6_HUMAN	PF00664;PF00005;	ABCC6
NM_001171.6(ABCC6):c.3362C>T (p.Ser1121Leu)	ABCC6	S1121L, S1007L	Pseudoxanthoma elasticum	Pathogenic(Last reviewed: Mar 1, 2021)	no assertion criteria provided	VCV000433311	16	16256994	16	16163137	433311	426880	rs63750987	NC_000016.10:16163136:G:A		NM_001171.6	p.Ser1121Leu	Ser	1121.0	Leu	NM_001171	MRP6_HUMAN	PF00664;PF00005;	ABCC6
NM_001171.6(ABCC6):c.3362C>G (p.Ser1121Trp)	ABCC6	S1121W, S1007W	Pseudoxanthoma elasticum	Likely pathogenic(Last reviewed: Mar 1, 2021)	criteria provided, single submitter	VCV000433310	16	16256994	16	16163137	433310	426881	rs63750987	NC_000016.10:16163136:G:C		NM_001171.6	p.Ser1121Trp	Ser	1121.0	Trp	NM_001171	MRP6_HUMAN	PF00664;PF00005;	ABCC6
NM_001171.6(ABCC6):c.3341G>A (p.Arg1114His)	ABCC6	R1114H, R1000H	Arterial calcification, generalized, of infancy, 2|Pseudoxanthoma elasticum|Pseudoxanthoma elasticum, forme fruste|not provided	Pathogenic/Likely pathogenic(Last reviewed: Oct 17, 2022)	criteria provided, multiple submitters, no conflicts	VCV000433308	16	16257015	16	16163158	433308	426883	rs63750427	NC_000016.10:16163157:C:T		NM_001171.6	p.Arg1114His	Arg	1114.0	His	NM_001171	MRP6_HUMAN	PF00664;PF00005;	ABCC6
NM_001171.6(ABCC6):c.3340C>T (p.Arg1114Cys)	ABCC6	R1114C, R1000C	Arterial calcification, generalized, of infancy, 2|Pseudoxanthoma elasticum|Pseudoxanthoma elasticum, forme fruste|not provided	Pathogenic(Last reviewed: Sep 9, 2022)	criteria provided, multiple submitters, no conflicts	VCV000433307	16	16257016	16	16163159	433307	426884	rs63749794	NC_000016.10:16163158:G:A		NM_001171.6	p.Arg1114Cys	Arg	1114.0	Cys	NM_001171	MRP6_HUMAN	PF00664;PF00005;	ABCC6
NM_001171.6(ABCC6):c.3188T>G (p.Leu1063Arg)	ABCC6	L1063R, L949R	not provided	Pathogenic(Last reviewed: Jul 15, 2022)	criteria provided, single submitter	VCV000433304	16	16259598	16	16165741	433304	426890	rs72657695	NC_000016.10:16165740:A:C		NM_001171.6	p.Leu1063Arg	Leu	1063.0	Arg	NM_001171	MRP6_HUMAN	PF00664;PF00005;	ABCC6
NM_001171.6(ABCC6):c.3168C>A (p.Asp1056Glu)	ABCC6	D1056E, D942E	Pseudoxanthoma elasticum	Likely pathogenic(Last reviewed: Mar 1, 2021)	no assertion criteria provided	VCV000433303	16	16259618	16	16165761	433303	426892	rs72657694	NC_000016.10:16165760:G:T		NM_001171.6	p.Asp1056Glu	Asp	1056.0	Glu	NM_001171	MRP6_HUMAN	PF00664;PF00005;	ABCC6
NM_001171.6(ABCC6):c.2458G>C (p.Ala820Pro)	ABCC6	A820P, A706P	Pseudoxanthoma elasticum	Pathogenic(Last reviewed: Mar 1, 2021)	no assertion criteria provided	VCV000433278	16	16271441	16	16177584	433278	426931	rs72653797	NC_000016.10:16177583:C:G		NM_001171.6	p.Ala820Pro	Ala	820.0	Pro	NM_001171	MRP6_HUMAN	PF00664;PF00005;	ABCC6
NM_001171.6(ABCC6):c.2419C>T (p.Arg807Trp)	ABCC6	R807W, R693W	not provided	Likely pathogenic(Last reviewed: May 27, 2022)	criteria provided, single submitter	VCV000433276	16	16271480	16	16177623	433276	426934	rs72653793	NC_000016.10:16177622:G:A		NM_001171.6	p.Arg807Trp	Arg	807.0	Trp	NM_001171	MRP6_HUMAN	PF00664;PF00005;	ABCC6
NM_001171.6(ABCC6):c.2432C>T (p.Thr811Met)	ABCC6	T811M, T697M	not provided	Pathogenic(Last reviewed: Jul 14, 2022)	criteria provided, single submitter	VCV000433275	16	16271467	16	16177610	433275	426932	rs72653796	NC_000016.10:16177609:G:A		NM_001171.6	p.Thr811Met	Thr	811.0	Met	NM_001171	MRP6_HUMAN	PF00664;PF00005;	ABCC6
NM_001171.6(ABCC6):c.2359G>T (p.Val787Phe)	ABCC6	V787F, V673F	Pseudoxanthoma elasticum	Pathogenic(Last reviewed: Mar 1, 2021)	criteria provided, single submitter	VCV000433274	16	16272711	16	16178854	433274	426940	rs72653792	NC_000016.10:16178853:C:A		NM_001171.6	p.Val787Phe	Val	787.0	Phe	NM_001171	MRP6_HUMAN	PF00664;PF00005;	ABCC6
NM_001171.6(ABCC6):c.2329G>A (p.Asp777Asn)	ABCC6	D777N, D663N	Pseudoxanthoma elasticum	Pathogenic(Last reviewed: Mar 1, 2021)	no assertion criteria provided	VCV000433272	16	16272741	16	16178884	433272	426942	rs72653790	NC_000016.10:16178883:C:T		NM_001171.6	p.Asp777Asn	Asp	777.0	Asn	NM_001171	MRP6_HUMAN	PF00664;PF00005;	ABCC6
NM_001171.6(ABCC6):c.2297C>A (p.Ala766Asp)	ABCC6	A766D, A652D	Pseudoxanthoma elasticum	Pathogenic(Last reviewed: Mar 1, 2021)	no assertion criteria provided	VCV000433269	16	16272773	16	16178916	433269	426946	rs72653789	NC_000016.10:16178915:G:T		NM_001171.6	p.Ala766Asp	Ala	766.0	Asp	NM_001171	MRP6_HUMAN	PF00664;PF00005;	ABCC6
NM_001171.6(ABCC6):c.2278C>T (p.Arg760Trp)	ABCC6	R760W, R646W	Pseudoxanthoma elasticum|Pseudoxanthoma elasticum|Pseudoxanthoma elasticum, forme fruste|Arterial calcification, generalized, of infancy, 2|not provided	Pathogenic/Likely pathogenic(Last reviewed: Aug 6, 2022)	criteria provided, multiple submitters, no conflicts	VCV000433268	16	16272792	16	16178935	433268	426949	rs72653788	NC_000016.10:16178934:G:A		NM_001171.6	p.Arg760Trp	Arg	760.0	Trp	NM_001171	MRP6_HUMAN	PF00664;PF00005;	ABCC6
NM_001171.6(ABCC6):c.2263G>A (p.Gly755Arg)	ABCC6	G755R, G641R	not provided	Likely pathogenic(Last reviewed: Oct 17, 2022)	criteria provided, single submitter	VCV000433267	16	16272807	16	16178950	433267	426950	rs72653787	NC_000016.10:16178949:C:T		NM_001171.6	p.Gly755Arg	Gly	755.0	Arg	NM_001171	MRP6_HUMAN	PF00664;PF00005;	ABCC6
NM_001171.6(ABCC6):c.2252T>A (p.Met751Lys)	ABCC6	M751K, M637K	not provided	Likely pathogenic(Last reviewed: Sep 9, 2022)	criteria provided, single submitter	VCV000433266	16	16272818	16	16178961	433266	426952	rs72653786	NC_000016.10:16178960:A:T		NM_001171.6	p.Met751Lys	Met	751.0	Lys	NM_001171	MRP6_HUMAN	PF00664;PF00005;	ABCC6
NM_001171.6(ABCC6):c.2177T>C (p.Leu726Pro)	ABCC6	L726P, L612P	Pseudoxanthoma elasticum	Likely pathogenic(Last reviewed: Mar 1, 2021)	criteria provided, single submitter	VCV000433263	16	16276339	16	16182482	433263	426961	rs72653785	NC_000016.10:16182481:A:G		NM_001171.6	p.Leu726Pro	Leu	726.0	Pro	NM_001171	MRP6_HUMAN	PF00664;PF00005;	ABCC6
NM_001171.6(ABCC6):c.2093A>C (p.Gln698Pro)	ABCC6	Q698P, Q584P	Pseudoxanthoma elasticum	Pathogenic(Last reviewed: Mar 1, 2021)	no assertion criteria provided	VCV000433258	16	16276423	16	16182566	433258	426971	rs72653783	NC_000016.10:16182565:T:G		NM_001171.6	p.Gln698Pro	Gln	698.0	Pro	NM_001171	MRP6_HUMAN	PF00664;PF00005;	ABCC6
NM_001171.6(ABCC6):c.2030T>C (p.Leu677Pro)	ABCC6	L677P, L563P	Pseudoxanthoma elasticum	Likely pathogenic(Last reviewed: Mar 1, 2021)	no assertion criteria provided	VCV000433257	16	16276701	16	16182844	433257	426973	rs72653782	NC_000016.10:16182843:A:G		NM_001171.6	p.Leu677Pro	Leu	677.0	Pro	NM_001171	MRP6_HUMAN	PF00664;PF00005;	ABCC6
NM_001171.6(ABCC6):c.1996G>T (p.Gly666Trp)	ABCC6	G666W, G552W	Pseudoxanthoma elasticum	Pathogenic(Last reviewed: Mar 1, 2021)	criteria provided, single submitter	VCV000433255	16	16276735	16	16182878	433255	426975	rs72653781	NC_000016.10:16182877:C:A		NM_001171.6	p.Gly666Trp	Gly	666.0	Trp	NM_001171	MRP6_HUMAN	PF00664;PF00005;	ABCC6
NM_001171.6(ABCC6):c.1987G>T (p.Gly663Cys)	ABCC6	G663C, G549C	Pseudoxanthoma elasticum	Pathogenic(Last reviewed: Mar 1, 2021)	no assertion criteria provided	VCV000433253	16	16276744	16	16182887	433253	426979	rs72653780	NC_000016.10:16182886:C:A		NM_001171.6	p.Gly663Cys	Gly	663.0	Cys	NM_001171	MRP6_HUMAN	PF00664;PF00005;	ABCC6
NM_001171.6(ABCC6):c.1798C>T (p.Arg600Cys)	ABCC6	R600C, R486C	not provided	Pathogenic(Last reviewed: Sep 22, 2022)	criteria provided, single submitter	VCV000433243	16	16281050	16	16187193	433243	426993	rs72653777	NC_000016.10:16187192:G:A		NM_001171.6	p.Arg600Cys	Arg	600.0	Cys	NM_001171	MRP6_HUMAN	PF00664;PF00005;	ABCC6
NM_001171.6(ABCC6):c.1484T>A (p.Leu495His)	ABCC6	L495H, L381H	not provided	Pathogenic(Last reviewed: Jul 8, 2022)	criteria provided, single submitter	VCV000433233	16	16284172	16	16190315	433233	427015	rs72653769	NC_000016.10:16190314:A:T		NM_001171.6	p.Leu495His	Leu	495.0	His	NM_001171	MRP6_HUMAN	PF00664;PF00005;	ABCC6
NM_001171.6(ABCC6):c.1460G>A (p.Arg487Gln)	ABCC6	R487Q, R373Q	Pseudoxanthoma elasticum	Likely pathogenic(Last reviewed: Mar 1, 2021)	no assertion criteria provided	VCV000433232	16	16284196	16	16190339	433232	427017	rs72653768	NC_000016.10:16190338:C:T		NM_001171.6	p.Arg487Gln	Arg	487.0	Gln	NM_001171	MRP6_HUMAN	PF00664;PF00005;	ABCC6
NM_001171.6(ABCC6):c.1192A>G (p.Ser398Gly)	ABCC6	S398G, S284G	Pseudoxanthoma elasticum	Pathogenic(Last reviewed: Mar 1, 2021)	no assertion criteria provided	VCV000433225	16	16292024	16	16198167	433225	427033	rs72653764	NC_000016.10:16198166:T:C		NM_001171.6	p.Ser398Gly	Ser	398.0	Gly	NM_001171	MRP6_HUMAN	PF00664;PF00005;	ABCC6
NM_001171.6(ABCC6):c.1091C>G (p.Thr364Arg)	ABCC6	T364R, T250R	Pseudoxanthoma elasticum|Pseudoxanthoma elasticum, forme fruste|Arterial calcification, generalized, of infancy, 2|not provided	Likely pathogenic(Last reviewed: Oct 31, 2022)	criteria provided, multiple submitters, no conflicts	VCV000433219	16	16295943	16	16202086	433219	427041	rs72653759	NC_000016.10:16202085:G:C		NM_001171.6	p.Thr364Arg	Thr	364.0	Arg	NM_001171	MRP6_HUMAN	PF00664;PF00005;	ABCC6
NM_001171.6(ABCC6):c.1064T>G (p.Leu355Arg)	ABCC6	L355R, L241R	Pseudoxanthoma elasticum	Likely pathogenic(Last reviewed: Mar 1, 2021)	no assertion criteria provided	VCV000433216	16	16295970	16	16202113	433216	427043	rs72653758	NC_000016.10:16202112:A:C		NM_001171.6	p.Leu355Arg	Leu	355.0	Arg	NM_001171	MRP6_HUMAN	PF00664;PF00005;	ABCC6
NM_001171.6(ABCC6):c.676G>A (p.Gly226Arg)	ABCC6	G226R, G112R	Pseudoxanthoma elasticum	Likely pathogenic(Last reviewed: Mar 1, 2021)	no assertion criteria provided	VCV000433210	16	16302703	16	16208846	433210	427059	rs72653755	NC_000016.10:16208845:C:T		NM_001171.6	p.Gly226Arg	Gly	226.0	Arg	NM_001171	MRP6_HUMAN	PF00664;PF00005;	ABCC6
NM_001171.6(ABCC6):c.654G>T (p.Trp218Cys)	ABCC6	W218C, W104C	Pseudoxanthoma elasticum	Pathogenic(Last reviewed: Mar 1, 2021)	no assertion criteria provided	VCV000433209	16	16306050	16	16212193	433209	427061	rs72653754	NC_000016.10:16212192:C:A		NM_001171.6	p.Trp218Cys	Trp	218.0	Cys	NM_001171	MRP6_HUMAN	PF00664;PF00005;	ABCC6
NM_001171.6(ABCC6):c.386G>A (p.Gly129Glu)	ABCC6	G129E, G15E	Pseudoxanthoma elasticum	Likely pathogenic(Last reviewed: Mar 1, 2021)	no assertion criteria provided	VCV000433204	16	16313499	16	16219642	433204	427070	rs72653753	NC_000016.10:16219641:C:T		NM_001171.6	p.Gly129Glu	Gly	129.0	Glu	NM_001171	MRP6_HUMAN	PF00664;PF00005;	ABCC6
NM_001171.6(ABCC6):c.1256G>A (p.Arg419Gln)	ABCC6	R419Q, R305Q	not provided|Pseudoxanthoma elasticum|Pseudoxanthoma elasticum|Pseudoxanthoma elasticum, forme fruste|Arterial calcification, generalized, of infancy, 2	Pathogenic/Likely pathogenic(Last reviewed: Aug 23, 2022)	criteria provided, multiple submitters, no conflicts	VCV000430158	16	16291960	16	16198103	430158	422075	rs772434460	NC_000016.10:16198102:C:T		NM_001171.6	p.Arg419Gln	Arg	419.0	Gln	NM_001171	MRP6_HUMAN	PF00664;PF00005;	ABCC6
NM_001171.6(ABCC6):c.2390G>A (p.Gly797Glu)	ABCC6	G797E, G683E	not provided	Likely pathogenic(Last reviewed: Sep 25, 2015)	criteria provided, single submitter	VCV000429768	16	16272680	16	16178823	429768	422074	rs768570780	NC_000016.10:16178822:C:T		NM_001171.6	p.Gly797Glu	Gly	797.0	Glu	NM_001171	MRP6_HUMAN	PF00664;PF00005;	ABCC6
NM_001171.6(ABCC6):c.2420G>A (p.Arg807Gln)	ABCC6	R807Q, R693Q	not provided|Pseudoxanthoma elasticum	Pathogenic/Likely pathogenic(Last reviewed: Aug 16, 2023)	criteria provided, multiple submitters, no conflicts	VCV000381638	16	16271479	16	16177622	381638	377106	rs72653794	NC_000016.10:16177621:C:T		NM_001171.6	p.Arg807Gln	Arg	807.0	Gln	NM_001171	MRP6_HUMAN	PF00664;PF00005;	ABCC6
NM_001171.6(ABCC6):c.2018T>C (p.Leu673Pro)	ABCC6	L673P, L559P	not provided	Pathogenic/Likely pathogenic(Last reviewed: Nov 3, 2022)	criteria provided, multiple submitters, no conflicts	VCV000379930	16	16276713	16	16182856	379930	377108	rs67470842	NC_000016.10:16182855:A:G		NM_001171.6	p.Leu673Pro	Leu	673.0	Pro	NM_001171	MRP6_HUMAN	PF00664;PF00005;	ABCC6
NM_001171.6(ABCC6):c.1799G>C (p.Arg600Pro)	ABCC6	R600P, R486P	not provided	Pathogenic(Last reviewed: Mar 20, 2015)	criteria provided, single submitter	VCV000379290	16	16281049	16	16187192	379290	374689	rs761433545	NC_000016.10:16187191:C:G		NM_001171.6	p.Arg600Pro	Arg	600.0	Pro	NM_001171	MRP6_HUMAN	PF00664;PF00005;	ABCC6
NM_001171.6(ABCC6):c.3491G>A (p.Arg1164Gln)	ABCC6	R1164Q, R1050Q	not provided|Pseudoxanthoma elasticum|Pseudoxanthoma elasticum, forme fruste|Arterial calcification, generalized, of infancy, 2	Pathogenic/Likely pathogenic(Last reviewed: Sep 6, 2021)	criteria provided, multiple submitters, no conflicts	VCV000372295	16	16256865	16	16163008	372295	360154	rs63750457	NC_000016.10:16163007:C:T		NM_001171.6	p.Arg1164Gln	Arg	1164.0	Gln	NM_001171	MRP6_HUMAN	PF00664;PF00005;	ABCC6
NM_001171.6(ABCC6):c.4016G>A (p.Arg1339His)	ABCC6	R1339H, R1225H	not provided|Pseudoxanthoma elasticum|Pseudoxanthoma elasticum|Pseudoxanthoma elasticum, forme fruste|Arterial calcification, generalized, of infancy, 2	Pathogenic/Likely pathogenic(Last reviewed: Sep 2, 2022)	criteria provided, multiple submitters, no conflicts	VCV000265021	16	16248755	16	16154898	265021	260084	rs63750622	NC_000016.10:16154897:C:T		NM_001171.6	p.Arg1339His	Arg	1339.0	His	NM_001171	MRP6_HUMAN	PF00664;PF00005;	ABCC6
NM_001171.6(ABCC6):c.3398G>C (p.Gly1133Ala)	ABCC6	G1133A, G1019A	not provided|Pseudoxanthoma elasticum	Likely pathogenic(Last reviewed: Mar 1, 2021)	criteria provided, multiple submitters, no conflicts	VCV000265020	16	16256958	16	16163101	265020	260085	rs63750473	NC_000016.10:16163100:C:G		NM_001171.6	p.Gly1133Ala	Gly	1133.0	Ala	NM_001171	MRP6_HUMAN	PF00664;PF00005;	ABCC6
NM_001171.6(ABCC6):c.1553G>A (p.Arg518Gln)	ABCC6	R518Q, R404Q	Pseudoxanthoma elasticum|Pseudoxanthoma elasticum, forme fruste|Arterial calcification, generalized, of infancy, 2|not provided	Pathogenic/Likely pathogenic(Last reviewed: Aug 7, 2023)	criteria provided, multiple submitters, no conflicts	VCV000265018	16	16284103	16	16190246	265018	260087	rs72653772	NC_000016.10:16190245:C:T		NM_001171.6	p.Arg518Gln	Arg	518.0	Gln	NM_001171	MRP6_HUMAN	PF00664;PF00005;	ABCC6
NM_001171.6(ABCC6):c.4216C>A (p.Gln1406Lys)	ABCC6	Q1406K, Q1292K	Arterial calcification, generalized, of infancy, 2|Pseudoxanthoma elasticum	Pathogenic(Last reviewed: Mar 1, 2021)	no assertion criteria provided	VCV000030338	16	16244622	16	16150765	30338	39294	rs387906859	NC_000016.10:16150764:G:T		NM_001171.6	p.Gln1406Lys	Gln	1406.0	Lys	NM_001171	MRP6_HUMAN	PF00664;PF00005;	ABCC6
NM_001171.6(ABCC6):c.2294G>A (p.Arg765Gln)	ABCC6	R765Q, R651Q	not provided|Pseudoxanthoma elasticum	Pathogenic(Last reviewed: Feb 22, 2023)	criteria provided, multiple submitters, no conflicts	VCV000030337	16	16272776	16	16178919	30337	39293	rs67561842	NC_000016.10:16178918:C:T		NM_001171.6	p.Arg765Gln	Arg	765.0	Gln	NM_001171	MRP6_HUMAN	PF00664;PF00005;	ABCC6
NM_001171.6(ABCC6):c.3712G>C (p.Asp1238His)	ABCC6	D1238H, D1124H	Pseudoxanthoma elasticum	Pathogenic/Likely pathogenic(Last reviewed: Mar 1, 2021)	no assertion criteria provided	VCV000006581	16	16253362	16	16159505	6581	21620	rs63749796	NC_000016.10:16159504:C:G		NM_001171.6	p.Asp1238His	Asp	1238.0	His	NM_001171	MRP6_HUMAN	PF00664;PF00005;	ABCC6
NM_001171.6(ABCC6):c.3961G>A (p.Gly1321Ser)	ABCC6	G1321S, G1207S	Pseudoxanthoma elasticum	Likely pathogenic(Last reviewed: Mar 1, 2021)	criteria provided, single submitter	VCV000006580	16	16248810	16	16154953	6580	21619	rs63749823	NC_000016.10:16154952:C:T		NM_001171.6	p.Gly1321Ser	Gly	1321.0	Ser	NM_001171	MRP6_HUMAN	PF00664;PF00005;	ABCC6
NM_001171.6(ABCC6):c.3904G>A (p.Gly1302Arg)	ABCC6	G1302R, G1188R	Arterial calcification, generalized, of infancy, 2|Pseudoxanthoma elasticum, forme fruste|Pseudoxanthoma elasticum|not provided	Pathogenic/Likely pathogenic(Last reviewed: Aug 24, 2022)	criteria provided, multiple submitters, no conflicts	VCV000006579	16	16248867	16	16155010	6579	21618	rs63749856	NC_000016.10:16155009:C:T		NM_001171.6	p.Gly1302Arg	Gly	1302.0	Arg	NM_001171	MRP6_HUMAN	PF00664;PF00005;	ABCC6
NM_001171.6(ABCC6):c.3892G>T (p.Val1298Phe)	ABCC6	V1298F, V1184F	Pseudoxanthoma elasticum	Pathogenic(Last reviewed: Mar 1, 2021)	criteria provided, single submitter	VCV000006578	16	16248879	16	16155022	6578	21617	rs63751325	NC_000016.10:16155021:C:A		NM_001171.6	p.Val1298Phe	Val	1298.0	Phe	NM_001171	MRP6_HUMAN	PF00664;PF00005;	ABCC6
NM_001171.6(ABCC6):c.4015C>T (p.Arg1339Cys)	ABCC6	R1339C, R1225C	not provided	Pathogenic(Last reviewed: Aug 3, 2022)	criteria provided, multiple submitters, no conflicts	VCV000006576	16	16248756	16	16154899	6576	21615	rs28939702	NC_000016.10:16154898:G:A		NM_001171.6	p.Arg1339Cys	Arg	1339.0	Cys	NM_001171	MRP6_HUMAN	PF00664;PF00005;	ABCC6
NM_001171.6(ABCC6):c.3412C>T (p.Arg1138Trp)	ABCC6	R1138W, R1024W	Arterial calcification, generalized, of infancy, 2|Pseudoxanthoma elasticum|Pseudoxanthoma elasticum, forme fruste|not provided	Pathogenic(Last reviewed: Oct 23, 2022)	criteria provided, multiple submitters, no conflicts	VCV000006571	16	16256944	16	16163087	6571	21610	rs28939701	NC_000016.10:16163086:G:A		NM_001171.6	p.Arg1138Trp	Arg	1138.0	Trp	NM_001171	MRP6_HUMAN	PF00664;PF00005;	ABCC6
NM_001171.6(ABCC6):c.3389C>T (p.Thr1130Met)	ABCC6	T1130M, T1016M	Arterial calcification, generalized, of infancy, 2|Pseudoxanthoma elasticum|Pseudoxanthoma elasticum, forme fruste|not provided	Pathogenic/Likely pathogenic(Last reviewed: Sep 21, 2022)	criteria provided, multiple submitters, no conflicts	VCV000006569	16	16256967	16	16163110	6569	21608	rs63750459	NC_000016.10:16163109:G:A		NM_001171.6	p.Thr1130Met	Thr	1130.0	Met	NM_001171	MRP6_HUMAN	PF00664;PF00005;	ABCC6
NM_001171.6(ABCC6):c.3940C>T (p.Arg1314Trp)	ABCC6	R1314W, R1200W	Arterial calcification, generalized, of infancy, 2|Pseudoxanthoma elasticum|Pseudoxanthoma elasticum, forme fruste|not provided	Pathogenic(Last reviewed: Oct 29, 2022)	criteria provided, multiple submitters, no conflicts	VCV000006564	16	16248831	16	16154974	6564	21603	rs63750759	NC_000016.10:16154973:G:A		NM_001171.6	p.Arg1314Trp	Arg	1314.0	Trp	NM_001171	MRP6_HUMAN	PF00664;PF00005;	ABCC6
NM_001171.6(ABCC6):c.3341G>C (p.Arg1114Pro)	ABCC6	R1114P, R1000P	not provided|Pseudoxanthoma elasticum	Pathogenic(Last reviewed: Jan 26, 2022)	criteria provided, multiple submitters, no conflicts	VCV000006562	16	16257015	16	16163158	6562	21601	rs63750427	NC_000016.10:16163157:C:G		NM_001171.6	p.Arg1114Pro	Arg	1114.0	Pro	NM_001171	MRP6_HUMAN	PF00664;PF00005;	ABCC6
NM_001171.6(ABCC6):c.3413G>A (p.Arg1138Gln)	ABCC6	R1138Q, R1024Q	Arterial calcification, generalized, of infancy, 2|Pseudoxanthoma elasticum|Pseudoxanthoma elasticum, forme fruste|not provided	Pathogenic/Likely pathogenic(Last reviewed: Oct 21, 2022)	criteria provided, multiple submitters, no conflicts	VCV000006561	16	16256943	16	16163086	6561	21600	rs60791294	NC_000016.10:16163085:C:T		NM_001171.6	p.Arg1138Gln	Arg	1138.0	Gln	NM_001171	MRP6_HUMAN	PF00664;PF00005;	ABCC6
NM_000352.6(ABCC8):c.3440T>G (p.Leu1147Arg)	ABCC8	L1146R, L1147R, L1148R, L1169R	Hyperinsulinemic hypoglycemia, familial, 1	Likely pathogenic(Last reviewed: Aug 16, 2023)	criteria provided, single submitter	VCV002576202	11	17426176	11	17404629	2576202	2741099		NC_000011.10:17404628:A:C		NM_000352.6	p.Leu1147Arg	Leu	1147.0	Arg	NM_000352	ABCC8_HUMAN	PF00664;PF00005;	ABCC8
NM_000352.6(ABCC8):c.4259G>A (p.Arg1420His)	ABCC8	R1419H, R1420H, R1421H, R1442H	Hyperinsulinemic hypoglycemia, familial, 1	Likely pathogenic(Last reviewed: Aug 16, 2023)	criteria provided, single submitter	VCV002576195	11	17417205	11	17395658	2576195	2741092		NC_000011.10:17395657:C:T		NM_000352.6	p.Arg1420His	Arg	1420.0	His	NM_000352	ABCC8_HUMAN	PF00664;PF00005;	ABCC8
NM_000352.6(ABCC8):c.3551C>A (p.Ala1184Glu)	ABCC8	A1183E, A1184E, A1185E, A1206E	Hyperinsulinemic hypoglycemia, familial, 1	Likely pathogenic(Last reviewed: Aug 16, 2023)	criteria provided, single submitter	VCV002576194	11	17426065	11	17404518	2576194	2741091		NC_000011.10:17404517:G:T		NM_000352.6	p.Ala1184Glu	Ala	1184.0	Glu	NM_000352	ABCC8_HUMAN	PF00664;PF00005;	ABCC8
NM_000352.6(ABCC8):c.1819G>A (p.Val607Met)	ABCC8	V606M, V607M	not provided	Likely pathogenic(Last reviewed: Mar 29, 2022)	no assertion criteria provided	VCV002443080	11	17450216	11	17428669	2443080	2416800		NC_000011.10:17428668:C:T		NM_000352.6	p.Val607Met	Val	607.0	Met	NM_000352	ABCC8_HUMAN	PF00664;PF00005;	ABCC8
NM_000352.6(ABCC8):c.4177C>T (p.Arg1393Cys)	ABCC8	R1392C, R1393C, R1394C, R1415C	not provided	Pathogenic(Last reviewed: Apr 26, 2022)	criteria provided, single submitter	VCV002418967	11	17417420	11	17395873	2418967	1941533		NC_000011.10:17395872:G:A		NM_000352.6	p.Arg1393Cys	Arg	1393.0	Cys	NM_000352	ABCC8_HUMAN	PF00664;PF00005;	ABCC8
NM_000352.6(ABCC8):c.1A>G (p.Met1Val)	ABCC8	M1V	not provided	Pathogenic(Last reviewed: Mar 10, 2022)	criteria provided, single submitter	VCV002137021	11	17498323	11	17476776	2137021	1878023		NC_000011.10:17476775:T:C		NM_000352.6	p.Met1Val	Met	1.0	Val	NM_000352	ABCC8_HUMAN	PF00664;PF00005;	ABCC8
NM_000352.6(ABCC8):c.19G>C (p.Gly7Arg)	ABCC8	G7R	not provided|Hyperinsulinemic hypoglycemia, familial, 1|Familial hyperinsulinism	Likely pathogenic(Last reviewed: Aug 16, 2023)	criteria provided, multiple submitters, no conflicts	VCV002137020	11	17498305	11	17476758	2137020	1878022		NC_000011.10:17476757:C:G		NM_000352.6	p.Gly7Arg	Gly	7.0	Arg	NM_000352	ABCC8_HUMAN	PF00664;PF00005;	ABCC8
NM_000352.6(ABCC8):c.2204G>A (p.Gly735Glu)	ABCC8	G734E, G735E, G757E	not provided	Likely pathogenic(Last reviewed: Mar 21, 2022)	criteria provided, single submitter	VCV002137017	11	17448614	11	17427067	2137017	1878019		NC_000011.10:17427066:C:T		NM_000352.6	p.Gly735Glu	Gly	735.0	Glu	NM_000352	ABCC8_HUMAN	PF00664;PF00005;	ABCC8
NM_000352.6(ABCC8):c.3967G>A (p.Glu1323Lys)	ABCC8	E1345K, E1324K, E1322K, E1323K	not provided	Likely pathogenic(Last reviewed: May 30, 2022)	criteria provided, single submitter	VCV002137011	11	17418761	11	17397214	2137011	1878013		NC_000011.10:17397213:C:T		NM_000352.6	p.Glu1323Lys	Glu	1323.0	Lys	NM_000352	ABCC8_HUMAN	PF00664;PF00005;	ABCC8
NM_000352.6(ABCC8):c.4148G>A (p.Gly1383Glu)	ABCC8	G1382E, G1384E, G1405E, G1383E	not provided	Pathogenic(Last reviewed: Jul 19, 2022)	criteria provided, single submitter	VCV002137010	11	17417449	11	17395902	2137010	1878012		NC_000011.10:17395901:C:T		NM_000352.6	p.Gly1383Glu	Gly	1383.0	Glu	NM_000352	ABCC8_HUMAN	PF00664;PF00005;	ABCC8
NM_000352.6(ABCC8):c.4178G>T (p.Arg1393Leu)	ABCC8	R1392L, R1415L, R1394L, R1393L	not provided	Pathogenic(Last reviewed: Sep 23, 2022)	criteria provided, single submitter	VCV002137009	11	17417419	11	17395872	2137009	1878011		NC_000011.10:17395871:C:A		NM_000352.6	p.Arg1393Leu	Arg	1393.0	Leu	NM_000352	ABCC8_HUMAN	PF00664;PF00005;	ABCC8
NM_000352.6(ABCC8):c.4532T>C (p.Ile1511Thr)	ABCC8	I1510T, I1511T, I1512T, I1533T	not provided	Pathogenic(Last reviewed: Dec 8, 2021)	criteria provided, single submitter	VCV002137006	11	17415826	11	17394279	2137006	1878008		NC_000011.10:17394278:A:G		NM_000352.6	p.Ile1511Thr	Ile	1511.0	Thr	NM_000352	ABCC8_HUMAN	PF00664;PF00005;	ABCC8
NM_000352.6(ABCC8):c.3545G>T (p.Arg1182Leu)	ABCC8	R1183L, R1181L, R1182L, R1204L	not provided	Likely pathogenic(Last reviewed: Sep 3, 2022)	criteria provided, single submitter	VCV002028930	11	17426071	11	17404524	2028930	2081724		NC_000011.10:17404523:C:A		NM_000352.6	p.Arg1182Leu	Arg	1182.0	Leu	NM_000352	ABCC8_HUMAN	PF00664;PF00005;	ABCC8
NM_000352.6(ABCC8):c.20G>A (p.Gly7Asp)	ABCC8	G7D	not provided	Likely pathogenic(Last reviewed: Oct 23, 2022)	criteria provided, single submitter	VCV002026212	11	17498304	11	17476757	2026212	2077703		NC_000011.10:17476756:C:T		NM_000352.6	p.Gly7Asp	Gly	7.0	Asp	NM_000352	ABCC8_HUMAN	PF00664;PF00005;	ABCC8
NM_000352.6(ABCC8):c.4298G>A (p.Gly1433Asp)	ABCC8	G1455D, G1432D, G1434D, G1433D	not provided	Likely pathogenic(Last reviewed: Aug 9, 2022)	criteria provided, single submitter	VCV002023332	11	17417166	11	17395619	2023332	2083813		NC_000011.10:17395618:C:T		NM_000352.6	p.Gly1433Asp	Gly	1433.0	Asp	NM_000352	ABCC8_HUMAN	PF00664;PF00005;	ABCC8
NM_000352.6(ABCC8):c.4168G>C (p.Ala1390Pro)	ABCC8	A1389P, A1390P, A1391P, A1412P	Hyperinsulinemic hypoglycemia, familial, 1	Likely pathogenic(Last reviewed: Apr 20, 2022)	criteria provided, single submitter	VCV001723123	11	17417429	11	17395882	1723123	1780625		NC_000011.10:17395881:C:G		NM_000352.6	p.Ala1390Pro	Ala	1390.0	Pro	NM_000352	ABCC8_HUMAN	PF00664;PF00005;	ABCC8
NM_000352.6(ABCC8):c.2147G>A (p.Gly716Asp)	ABCC8	G715D, G716D, G738D	not provided	Likely pathogenic(Last reviewed: Mar 7, 2022)	criteria provided, single submitter	VCV001702802	11	17448671	11	17427124	1702802	1695189		NC_000011.10:17427123:C:T		NM_000352.6	p.Gly716Asp	Gly	716.0	Asp	NM_000352	ABCC8_HUMAN	PF00664;PF00005;	ABCC8
NM_000352.6(ABCC8):c.4610A>G (p.His1537Arg)	ABCC8	H1536R, H1537R, H1538R, H1559R	Neonatal diabetes mellitus	Likely pathogenic	criteria provided, single submitter	VCV001526007	11	17414674	11	17393127	1526007	1517412		NC_000011.10:17393126:T:C		NM_000352.6	p.His1537Arg	His	1537.0	Arg	NM_000352	ABCC8_HUMAN	PF00664;PF00005;	ABCC8
NM_000352.6(ABCC8):c.4264T>A (p.Ser1422Thr)	ABCC8	S1421T, S1422T, S1423T, S1444T	Neonatal diabetes mellitus	Likely pathogenic	criteria provided, single submitter	VCV001526006	11	17417200	11	17395653	1526006	1517411		NC_000011.10:17395652:A:T		NM_000352.6	p.Ser1422Thr	Ser	1422.0	Thr	NM_000352	ABCC8_HUMAN	PF00664;PF00005;	ABCC8
NM_000352.6(ABCC8):c.1608T>A (p.Phe536Leu)	ABCC8	F535L, F536L	Neonatal diabetes mellitus	Likely pathogenic	criteria provided, single submitter	VCV001526003	11	17464289	11	17442742	1526003	1517408		NC_000011.10:17442741:A:T		NM_000352.6	p.Phe536Leu	Phe	536.0	Leu	NM_000352	ABCC8_HUMAN	PF00664;PF00005;	ABCC8
NM_000352.6(ABCC8):c.643G>A (p.Val215Ile)	ABCC8	V215I	Neonatal diabetes mellitus	Likely pathogenic	criteria provided, single submitter	VCV001526002	11	17483309	11	17461762	1526002	1517407		NC_000011.10:17461761:C:T		NM_000352.6	p.Val215Ile	Val	215.0	Ile	NM_000352	ABCC8_HUMAN	PF00664;PF00005;	ABCC8
NM_000352.6(ABCC8):c.634G>T (p.Asp212Tyr)	ABCC8	D212Y	Neonatal diabetes mellitus	Likely pathogenic	criteria provided, single submitter	VCV001526001	11	17483318	11	17461771	1526001	1517406		NC_000011.10:17461770:C:A		NM_000352.6	p.Asp212Tyr	Asp	212.0	Tyr	NM_000352	ABCC8_HUMAN	PF00664;PF00005;	ABCC8
NM_000352.6(ABCC8):c.4372C>G (p.Gln1458Glu)	ABCC8	Q1458E, Q1480E, Q1457E, Q1459E	not provided	Likely pathogenic(Last reviewed: Oct 14, 2021)	criteria provided, single submitter	VCV001506203	11	17416758	11	17395211	1506203	1430128		NC_000011.10:17395210:G:C		NM_000352.6	p.Gln1458Glu	Gln	1458.0	Glu	NM_000352	ABCC8_HUMAN	PF00664;PF00005;	ABCC8
NM_000352.6(ABCC8):c.4544C>T (p.Thr1515Met)	ABCC8	T1514M, T1515M, T1516M, T1537M	not provided|Type II diabetes mellitus|Diabetes mellitus	Pathogenic/Likely pathogenic(Last reviewed: Jan 21, 2022)	criteria provided, multiple submitters, no conflicts	VCV001506182	11	17415814	11	17394267	1506182	1339911		NC_000011.10:17394266:G:A		NM_000352.6	p.Thr1515Met	Thr	1515.0	Met	NM_000352	ABCC8_HUMAN	PF00664;PF00005;	ABCC8
NM_000352.6(ABCC8):c.1598T>C (p.Leu533Pro)	ABCC8	L533P, L532P	not provided	Likely pathogenic(Last reviewed: Aug 16, 2022)	criteria provided, single submitter	VCV001502031	11	17464299	11	17442752	1502031	1411249		NC_000011.10:17442751:A:G		NM_000352.6	p.Leu533Pro	Leu	533.0	Pro	NM_000352	ABCC8_HUMAN	PF00664;PF00005;	ABCC8
NM_000352.6(ABCC8):c.332G>A (p.Gly111Glu)	ABCC8	G111E	not provided	Likely pathogenic(Last reviewed: May 27, 2022)	criteria provided, single submitter	VCV001500046	11	17491728	11	17470181	1500046	1385866		NC_000011.10:17470180:C:T		NM_000352.6	p.Gly111Glu	Gly	111.0	Glu	NM_000352	ABCC8_HUMAN	PF00664;PF00005;	ABCC8
NM_000352.6(ABCC8):c.4478G>C (p.Arg1493Pro)	ABCC8	R1493P, R1492P, R1494P, R1515P	not provided	Likely pathogenic(Last reviewed: Aug 31, 2021)	criteria provided, single submitter	VCV001487680	11	17415880	11	17394333	1487680	1481714		NC_000011.10:17394332:C:G		NM_000352.6	p.Arg1493Pro	Arg	1493.0	Pro	NM_000352	ABCC8_HUMAN	PF00664;PF00005;	ABCC8
NM_000352.6(ABCC8):c.503G>C (p.Arg168Pro)	ABCC8	R168P	not provided	Likely pathogenic(Last reviewed: Aug 30, 2021)	criteria provided, single submitter	VCV001479920	11	17485061	11	17463514	1479920	1364590		NC_000011.10:17463513:C:G		NM_000352.6	p.Arg168Pro	Arg	168.0	Pro	NM_000352	ABCC8_HUMAN	PF00664;PF00005;	ABCC8
NM_000352.6(ABCC8):c.4478G>T (p.Arg1493Leu)	ABCC8	R1494L, R1515L, R1493L, R1492L	not provided	Likely pathogenic(Last reviewed: Aug 27, 2021)	criteria provided, single submitter	VCV001475961	11	17415880	11	17394333	1475961	1423680		NC_000011.10:17394332:C:A		NM_000352.6	p.Arg1493Leu	Arg	1493.0	Leu	NM_000352	ABCC8_HUMAN	PF00664;PF00005;	ABCC8
NM_000352.6(ABCC8):c.3737G>T (p.Trp1246Leu)	ABCC8	W1245L, W1246L, W1247L, W1268L	not provided	Likely pathogenic(Last reviewed: Sep 19, 2022)	criteria provided, single submitter	VCV001469991	11	17419902	11	17398355	1469991	1375834		NC_000011.10:17398354:C:A		NM_000352.6	p.Trp1246Leu	Trp	1246.0	Leu	NM_000352	ABCC8_HUMAN	PF00664;PF00005;	ABCC8
NM_000352.6(ABCC8):c.4258C>A (p.Arg1420Ser)	ABCC8	R1421S, R1442S, R1420S, R1419S	not provided	Likely pathogenic(Last reviewed: Oct 14, 2021)	criteria provided, single submitter	VCV001464709	11	17417206	11	17395659	1464709	1514421		NC_000011.10:17395658:G:T		NM_000352.6	p.Arg1420Ser	Arg	1420.0	Ser	NM_000352	ABCC8_HUMAN	PF00664;PF00005;	ABCC8
NM_000352.6(ABCC8):c.502C>T (p.Arg168Cys)	ABCC8	R168C	Hyperinsulinemic hypoglycemia, familial, 1|not provided	Pathogenic/Likely pathogenic(Last reviewed: Aug 16, 2023)	criteria provided, multiple submitters, no conflicts	VCV001459964	11	17485062	11	17463515	1459964	1481321		NC_000011.10:17463514:G:A		NM_000352.6	p.Arg168Cys	Arg	168.0	Cys	NM_000352	ABCC8_HUMAN	PF00664;PF00005;	ABCC8
NM_000352.6(ABCC8):c.4411G>C (p.Asp1471His)	ABCC8	D1470H, D1472H, D1471H, D1493H	not provided	Pathogenic(Last reviewed: Jul 4, 2021)	criteria provided, single submitter	VCV001452717	11	17416719	11	17395172	1452717	1431861		NC_000011.10:17395171:C:G		NM_000352.6	p.Asp1471His	Asp	1471.0	His	NM_000352	ABCC8_HUMAN	PF00664;PF00005;	ABCC8
NM_000352.6(ABCC8):c.4532T>A (p.Ile1511Asn)	ABCC8	I1512N, I1533N, I1510N, I1511N	not provided	Likely pathogenic(Last reviewed: Nov 22, 2021)	criteria provided, single submitter	VCV001346183	11	17415826	11	17394279	1346183	1378472		NC_000011.10:17394278:A:T		NM_000352.6	p.Ile1511Asn	Ile	1511.0	Asn	NM_000352	ABCC8_HUMAN	PF00664;PF00005;	ABCC8
NM_000352.6(ABCC8):c.4153T>C (p.Ser1385Pro)	ABCC8	S1384P, S1385P, S1386P, S1407P	not provided|Hyperinsulinemic hypoglycemia, familial, 1	Likely pathogenic(Last reviewed: Sep 26, 2023)	criteria provided, multiple submitters, no conflicts	VCV001338614	11	17417444	11	17395897	1338614	1329621		NC_000011.10:17395896:A:G		NM_000352.6	p.Ser1385Pro	Ser	1385.0	Pro	NM_000352	ABCC8_HUMAN	PF00664;PF00005;	ABCC8
NM_000352.6(ABCC8):c.4225A>G (p.Ile1409Val)	ABCC8	I1408V, I1409V, I1410V, I1431V	not provided	Likely pathogenic(Last reviewed: Feb 27, 2020)	criteria provided, single submitter	VCV001338569	11	17417239	11	17395692	1338569	1329576		NC_000011.10:17395691:T:C		NM_000352.6	p.Ile1409Val	Ile	1409.0	Val	NM_000352	ABCC8_HUMAN	PF00664;PF00005;	ABCC8
NM_000352.6(ABCC8):c.4513G>A (p.Asp1505Asn)	ABCC8	D1504N, D1505N, D1506N, D1527N	not provided	Likely pathogenic(Last reviewed: Nov 14, 2019)	criteria provided, single submitter	VCV001338556	11	17415845	11	17394298	1338556	1329564		NC_000011.10:17394297:C:T		NM_000352.6	p.Asp1505Asn	Asp	1505.0	Asn	NM_000352	ABCC8_HUMAN	PF00664;PF00005;	ABCC8
NM_000352.6(ABCC8):c.622G>A (p.Glu208Lys)	ABCC8	E208K	not provided	Likely pathogenic(Last reviewed: Sep 17, 2019)	criteria provided, single submitter	VCV001338546	11	17483330	11	17461783	1338546	1329554		NC_000011.10:17461782:C:T		NM_000352.6	p.Glu208Lys	Glu	208.0	Lys	NM_000352	ABCC8_HUMAN	PF00664;PF00005;	ABCC8
NM_000352.6(ABCC8):c.625G>A (p.Asp209Asn)	ABCC8	D209N	not provided	Likely pathogenic(Last reviewed: Apr 22, 2019)	criteria provided, single submitter	VCV001338515	11	17483327	11	17461780	1338515	1329523		NC_000011.10:17461779:C:T		NM_000352.6	p.Asp209Asn	Asp	209.0	Asn	NM_000352	ABCC8_HUMAN	PF00664;PF00005;	ABCC8
NM_000352.6(ABCC8):c.4547A>G (p.Glu1516Gly)	ABCC8	E1515G, E1516G, E1517G, E1538G	not provided	Likely pathogenic(Last reviewed: Mar 14, 2019)	criteria provided, single submitter	VCV001338496	11	17415305	11	17393758	1338496	1329504		NC_000011.10:17393757:T:C		NM_000352.6	p.Glu1516Gly	Glu	1516.0	Gly	NM_000352	ABCC8_HUMAN	PF00664;PF00005;	ABCC8
NM_000352.6(ABCC8):c.76T>A (p.Cys26Ser)	ABCC8	C26S	Hyperinsulinemic hypoglycemia, familial, 1|Familial hyperinsulinism|not provided	Pathogenic/Likely pathogenic(Last reviewed: Aug 16, 2023)	criteria provided, multiple submitters, no conflicts	VCV001338491	11	17498248	11	17476701	1338491	1329499		NC_000011.10:17476700:A:T		NM_000352.6	p.Cys26Ser	Cys	26.0	Ser	NM_000352	ABCC8_HUMAN	PF00664;PF00005;	ABCC8
NM_000352.6(ABCC8):c.4515C>G (p.Asp1505Glu)	ABCC8	D1504E, D1505E, D1506E, D1527E	not provided	Pathogenic(Last reviewed: Dec 21, 2018)	criteria provided, single submitter	VCV001338474	11	17415843	11	17394296	1338474	1329482		NC_000011.10:17394295:G:C		NM_000352.6	p.Asp1505Glu	Asp	1505.0	Glu	NM_000352	ABCC8_HUMAN	PF00664;PF00005;	ABCC8
NM_000352.6(ABCC8):c.1773C>G (p.Phe591Leu)	ABCC8	F590L, F591L	not provided	Pathogenic(Last reviewed: Jan 2, 2018)	criteria provided, single submitter	VCV001338359	11	17452405	11	17430858	1338359	1329367		NC_000011.10:17430857:G:C		NM_000352.6	p.Phe591Leu	Phe	591.0	Leu	NM_000352	ABCC8_HUMAN	PF00664;PF00005;	ABCC8
NM_000352.6(ABCC8):c.970G>A (p.Val324Met)	ABCC8	V323M, V324M	not provided	Pathogenic(Last reviewed: Oct 22, 2021)	criteria provided, multiple submitters, no conflicts	VCV001338342	11	17482076	11	17460529	1338342	1329350		NC_000011.10:17460528:C:T		NM_000352.6	p.Val324Met	Val	324.0	Met	NM_000352	ABCC8_HUMAN	PF00664;PF00005;	ABCC8
NM_000352.6(ABCC8):c.4147G>A (p.Gly1383Arg)	ABCC8	G1382R, G1383R, G1384R, G1405R	not provided|Hyperinsulinemic hypoglycemia, familial, 1	Likely pathogenic(Last reviewed: Aug 16, 2023)	criteria provided, multiple submitters, no conflicts	VCV001338249	11	17417450	11	17395903	1338249	1329257		NC_000011.10:17395902:C:T		NM_000352.6	p.Gly1383Arg	Gly	1383.0	Arg	NM_000352	ABCC8_HUMAN	PF00664;PF00005;	ABCC8
NM_000352.6(ABCC8):c.4370C>T (p.Ala1457Val)	ABCC8	A1456V, A1457V, A1458V, A1479V	not provided	Pathogenic(Last reviewed: Dec 31, 2020)	criteria provided, single submitter	VCV001216356	11	17416760	11	17395213	1216356	1206336		NC_000011.10:17395212:G:A		NM_000352.6	p.Ala1457Val	Ala	1457.0	Val	NM_000352	ABCC8_HUMAN	PF00664;PF00005;	ABCC8
NM_000352.6(ABCC8):c.1332G>T (p.Gln444His)	ABCC8	Q443H, Q444H	Diabetes mellitus, transient neonatal, 2|Type II diabetes mellitus|Diabetes mellitus, permanent neonatal 3|Leucine-induced hypoglycemia|Hyperinsulinemic hypoglycemia, familial, 1|not provided	Pathogenic/Likely pathogenic(Last reviewed: Sep 27, 2022)	criteria provided, multiple submitters, no conflicts	VCV001071311	11	17470063	11	17448516	1071311	1062278		NC_000011.10:17448515:C:A		NM_000352.6	p.Gln444His	Gln	444.0	His	NM_000352	ABCC8_HUMAN	PF00664;PF00005;	ABCC8
NM_000352.6(ABCC8):c.4297G>A (p.Gly1433Ser)	ABCC8	G1432S, G1433S, G1434S, G1455S	not provided	Pathogenic/Likely pathogenic(Last reviewed: Aug 28, 2022)	criteria provided, multiple submitters, no conflicts	VCV001065990	11	17417167	11	17395620	1065990	1055993		NC_000011.10:17395619:C:T		NM_000352.6	p.Gly1433Ser	Gly	1433.0	Ser	NM_000352	ABCC8_HUMAN	PF00664;PF00005;	ABCC8
NM_000352.6(ABCC8):c.4369G>A (p.Ala1457Thr)	ABCC8	A1456T, A1457T, A1458T, A1479T	Hyperinsulinemic hypoglycemia, familial, 1|not provided	Pathogenic(Last reviewed: Oct 4, 2021)	criteria provided, multiple submitters, no conflicts	VCV001065615	11	17416761	11	17395214	1065615	1053964		NC_000011.10:17395213:C:T		NM_000352.6	p.Ala1457Thr	Ala	1457.0	Thr	NM_000352	ABCC8_HUMAN	PF00664;PF00005;	ABCC8
NM_000352.6(ABCC8):c.11C>T (p.Ala4Val)	ABCC8	A4V	Hyperinsulinemic hypoglycemia, familial, 1	Likely pathogenic(Last reviewed: Feb 10, 2021)	criteria provided, single submitter	VCV001048784	11	17498313	11	17476766	1048784	1036899		NC_000011.10:17476765:G:A		NM_000352.6	p.Ala4Val	Ala	4.0	Val	NM_000352	ABCC8_HUMAN	PF00664;PF00005;	ABCC8
NM_000352.6(ABCC8):c.2057T>C (p.Phe686Ser)	ABCC8	F685S, F686S, F708S	not provided	Likely pathogenic(Last reviewed: Aug 24, 2021)	criteria provided, single submitter	VCV000968535	11	17449473	11	17427926	968535	956430	rs1159625966	NC_000011.10:17427925:A:G		NM_000352.6	p.Phe686Ser	Phe	686.0	Ser	NM_000352	ABCC8_HUMAN	PF00664;PF00005;	ABCC8
NM_000352.6(ABCC8):c.382G>A (p.Glu128Lys)	ABCC8	E128K	Hyperinsulinemic hypoglycemia, familial, 1|Diabetes mellitus, permanent neonatal 3|Leucine-induced hypoglycemia|Diabetes mellitus, transient neonatal, 2|Type II diabetes mellitus|Hyperinsulinemic hypoglycemia, familial, 1|not provided	Pathogenic/Likely pathogenic(Last reviewed: Aug 16, 2023)	criteria provided, multiple submitters, no conflicts	VCV000853822	11	17491678	11	17470131	853822	838137	rs781617345	NC_000011.10:17470130:C:T		NM_000352.6	p.Glu128Lys	Glu	128.0	Lys	NM_000352	ABCC8_HUMAN	PF00664;PF00005;	ABCC8
NM_000352.6(ABCC8):c.3641G>A (p.Arg1214Gln)	ABCC8	R1214Q, R1215Q, R1213Q, R1236Q	Type II diabetes mellitus|Diabetes mellitus, transient neonatal, 2|Diabetes mellitus, permanent neonatal 3|Hyperinsulinemic hypoglycemia, familial, 1|Leucine-induced hypoglycemia|not provided|Familial hyperinsulinism|Hyperinsulinemic hypoglycemia, familial, 1	Pathogenic/Likely pathogenic(Last reviewed: Aug 16, 2023)	criteria provided, multiple submitters, no conflicts	VCV000632619	11	17424217	11	17402670	632619	621346	rs367850779	NC_000011.10:17402669:C:T		NM_000352.6	p.Arg1214Gln	Arg	1214.0	Gln	NM_000352	ABCC8_HUMAN	PF00664;PF00005;	ABCC8
NM_000352.6(ABCC8):c.928G>A (p.Asp310Asn)	ABCC8	D310N, D309N	not provided|Type II diabetes mellitus|Type II diabetes mellitus|Hyperinsulinemic hypoglycemia, familial, 1|Leucine-induced hypoglycemia|Diabetes mellitus, permanent neonatal 3|Diabetes mellitus, transient neonatal, 2|Hyperinsulinemic hypoglycemia, familial, 1	Likely pathogenic(Last reviewed: Aug 16, 2023)	criteria provided, multiple submitters, no conflicts	VCV000585352	11	17482118	11	17460571	585352	577183	rs769569410	NC_000011.10:17460570:C:T		NM_000352.6	p.Asp310Asn	Asp	310.0	Asn	NM_000352	ABCC8_HUMAN	PF00664;PF00005;	ABCC8
NM_000352.6(ABCC8):c.4136G>A (p.Arg1379His)	ABCC8	R1379H, R1380H, R1378H, R1401H	Maturity onset diabetes mellitus in young|Monogenic diabetes|not provided	Pathogenic/Likely pathogenic(Last reviewed: Oct 19, 2022)	criteria provided, multiple submitters, no conflicts	VCV000585346	11	17417461	11	17395914	585346	577178	rs193922401	NC_000011.10:17395913:C:T		NM_000352.6	p.Arg1379His	Arg	1379.0	His	NM_000352	ABCC8_HUMAN	PF00664;PF00005;	ABCC8
NM_000352.6(ABCC8):c.1501G>A (p.Glu501Lys)	ABCC8	E501K, E500K	Familial hyperinsulinism|Hyperinsulinemic hypoglycemia, familial, 1|not provided|Hyperinsulinemic hypoglycemia, familial, 1	Pathogenic/Likely pathogenic(Last reviewed: Aug 16, 2023)	criteria provided, multiple submitters, no conflicts	VCV000558304	11	17464396	11	17442849	558304	545934	rs372307320	NC_000011.10:17442848:C:T		NM_000352.6	p.Glu501Lys	Glu	501.0	Lys	NM_000352	ABCC8_HUMAN	PF00664;PF00005;	ABCC8
NM_000352.6(ABCC8):c.1576C>T (p.Arg526Cys)	ABCC8	R526C, R525C	Diabetes mellitus, transient neonatal, 2|Leucine-induced hypoglycemia|Hyperinsulinemic hypoglycemia, familial, 1|Type II diabetes mellitus|Diabetes mellitus, permanent neonatal 3|not provided|Familial hyperinsulinism|Hyperinsulinemic hypoglycemia, familial, 1	Pathogenic/Likely pathogenic(Last reviewed: Aug 16, 2023)	criteria provided, multiple submitters, no conflicts	VCV000553752	11	17464321	11	17442774	553752	546291	rs751279984	NC_000011.10:17442773:G:A		NM_000352.6	p.Arg526Cys	Arg	526.0	Cys	NM_000352	ABCC8_HUMAN	PF00664;PF00005;	ABCC8
NM_000352.6(ABCC8):c.4253G>A (p.Arg1418His)	ABCC8	R1418H, R1419H, R1417H, R1440H	not provided|Hyperinsulinemic hypoglycemia, familial, 1|Diabetes mellitus, transient neonatal, 2|Leucine-induced hypoglycemia|Hyperinsulinemic hypoglycemia, familial, 1|Type II diabetes mellitus|Diabetes mellitus, permanent neonatal 3	Pathogenic/Likely pathogenic(Last reviewed: Nov 12, 2022)	criteria provided, multiple submitters, no conflicts	VCV000552540	11	17417211	11	17395664	552540	546155	rs1446306735	NC_000011.10:17395663:C:T		NM_000352.6	p.Arg1418His	Arg	1418.0	His	NM_000352	ABCC8_HUMAN	PF00664;PF00005;	ABCC8
NM_000352.6(ABCC8):c.1793G>A (p.Arg598Gln)	ABCC8	R598Q, R597Q	Hypoglycemia|Macrotia|Growth delay|Neonatal respiratory distress|Feeding difficulties|Short stature|Congestive heart failure|Small for gestational age|Macrocephaly|Cardiac shunt|Gastroesophageal reflux|Atrial septal defect	Likely pathogenic(Last reviewed: Jan 1, 2017)	criteria provided, single submitter	VCV000523361	11	17452385	11	17430838	523361	514008	rs1344172059	NC_000011.10:17430837:C:T		NM_000352.6	p.Arg598Gln	Arg	598.0	Gln	NM_000352	ABCC8_HUMAN	PF00664;PF00005;	ABCC8
NM_000352.6(ABCC8):c.62T>A (p.Val21Asp)	ABCC8	V21D	not provided|Familial hyperinsulinism|Leucine-induced hypoglycemia|Diabetes mellitus, transient neonatal, 2|Type II diabetes mellitus|Diabetes mellitus, permanent neonatal 3|Hyperinsulinemic hypoglycemia, familial, 1|ABCC8-related disorders|Hyperinsulinemic hypoglycemia, familial, 1	Pathogenic/Likely pathogenic(Last reviewed: Aug 16, 2023)	criteria provided, multiple submitters, no conflicts	VCV000495835	11	17498262	11	17476715	495835	487472	rs200670692	NC_000011.10:17476714:A:T		NM_000352.6	p.Val21Asp	Val	21.0	Asp	NM_000352	ABCC8_HUMAN	PF00664;PF00005;	ABCC8
NM_000352.6(ABCC8):c.221G>A (p.Arg74Gln)	ABCC8	R74Q	not provided|Familial hyperinsulinism|Leucine-induced hypoglycemia|Diabetes mellitus, transient neonatal, 2|Type II diabetes mellitus|Permanent neonatal diabetes mellitus|Hyperinsulinemic hypoglycemia, familial, 1|Hyperinsulinemic hypoglycemia, familial, 1	Pathogenic(Last reviewed: Aug 16, 2023)	criteria provided, multiple submitters, no conflicts	VCV000495834	11	17496502	11	17474955	495834	487507	rs72559734	NC_000011.10:17474954:C:T		NM_000352.6	p.Arg74Gln	Arg	74.0	Gln	NM_000352	ABCC8_HUMAN	PF00664;PF00005;	ABCC8
NM_000352.6(ABCC8):c.4157C>T (p.Ser1386Phe)	ABCC8	S1386F, S1387F, S1385F, S1408F	Hyperinsulinemic hypoglycemia, familial, 1|not provided	Pathogenic(Last reviewed: Aug 9, 2022)	criteria provided, multiple submitters, no conflicts	VCV000446775	11	17417440	11	17395893	446775	441406	rs72559718	NC_000011.10:17395892:G:A		NM_000352.6	p.Ser1386Phe	Ser	1386.0	Phe	NM_000352	ABCC8_HUMAN	PF00664;PF00005;	ABCC8
NM_000352.6(ABCC8):c.4451G>T (p.Gly1484Val)	ABCC8	G1484V, G1485V, G1506V, G1483V	Hyperinsulinemic hypoglycemia, familial, 1	Likely pathogenic(Last reviewed: Aug 30, 2016)	criteria provided, single submitter	VCV000434052	11	17415907	11	17394360	434052	429197	rs193922405	NC_000011.10:17394359:C:A		NM_000352.6	p.Gly1484Val	Gly	1484.0	Val	NM_000352	ABCC8_HUMAN	PF00664;PF00005;	ABCC8
NM_000352.6(ABCC8):c.3593C>T (p.Pro1198Leu)	ABCC8	P1198L, P1199L, P1197L, P1220L	Neonatal diabetes mellitus|Permanent neonatal diabetes mellitus	Pathogenic/Likely pathogenic(Last reviewed: Jan 20, 2016)	criteria provided, multiple submitters, no conflicts	VCV000434047	11	17424265	11	17402718	434047	429203	rs1554909277	NC_000011.10:17402717:G:A		NM_000352.6	p.Pro1198Leu	Pro	1198.0	Leu	NM_000352	ABCC8_HUMAN	PF00664;PF00005;	ABCC8
NM_000352.6(ABCC8):c.4432G>A (p.Gly1478Arg)	ABCC8	G1478R, G1479R, G1477R, G1500R	not provided|Hyperinsulinemic hypoglycemia, familial, 1|Diabetes mellitus, transient neonatal, 2|Leucine-induced hypoglycemia|Hyperinsulinemic hypoglycemia, familial, 1|Permanent neonatal diabetes mellitus|Type II diabetes mellitus|Autosomal dominant hyperinsulinism due to SUR1 deficiency|Hyperinsulinemic hypoglycemia, familial, 1	Pathogenic/Likely pathogenic(Last reviewed: Aug 25, 2023)	criteria provided, multiple submitters, no conflicts	VCV000434045	11	17415926	11	17394379	434045	429199	rs72559715	NC_000011.10:17394378:C:T		NM_000352.6	p.Gly1478Arg	Gly	1478.0	Arg	NM_000352	ABCC8_HUMAN	PF00664;PF00005;	ABCC8
NM_000352.6(ABCC8):c.220C>T (p.Arg74Trp)	ABCC8	R74W	Diabetes mellitus, transient neonatal, 2|Diabetes mellitus, permanent neonatal 3|Type II diabetes mellitus|Hyperinsulinemic hypoglycemia, familial, 1|Leucine-induced hypoglycemia|not provided|Familial hyperinsulinism|Hyperinsulinemic hypoglycemia, familial, 1	Pathogenic/Likely pathogenic(Last reviewed: Aug 16, 2023)	criteria provided, multiple submitters, no conflicts	VCV000371380	11	17496503	11	17474956	371380	357960	rs201682634	NC_000011.10:17474955:G:A		NM_000352.6	p.Arg74Trp	Arg	74.0	Trp	NM_000352	ABCC8_HUMAN	PF00664;PF00005;	ABCC8
NM_000352.6(ABCC8):c.4478G>A (p.Arg1493Gln)	ABCC8	R1493Q, R1494Q, R1492Q, R1515Q	not provided|Hyperinsulinemic hypoglycemia, familial, 1	Pathogenic/Likely pathogenic(Last reviewed: Aug 16, 2023)	criteria provided, multiple submitters, no conflicts	VCV000370910	11	17415880	11	17394333	370910	357931	rs746480424	NC_000011.10:17394332:C:T		NM_000352.6	p.Arg1493Gln	Arg	1493.0	Gln	NM_000352	ABCC8_HUMAN	PF00664;PF00005;	ABCC8
NM_000352.6(ABCC8):c.4146T>G (p.Ser1382Arg)	ABCC8	S1382R, S1383R, S1381R, S1404R	Hyperinsulinemic hypoglycemia, familial, 1	Likely pathogenic	no assertion criteria provided	VCV000265990	11	17417451	11	17395904	265990	260796	rs886039877	NC_000011.10:17395903:A:C		NM_000352.6	p.Ser1382Arg	Ser	1382.0	Arg	NM_000352	ABCC8_HUMAN	PF00664;PF00005;	ABCC8
NM_000352.6(ABCC8):c.3640C>T (p.Arg1214Trp)	ABCC8	R1214W, R1215W, R1213W, R1236W	Hyperinsulinemic hypoglycemia, familial, 1|Familial hyperinsulinism|not provided	Pathogenic/Likely pathogenic(Last reviewed: Jul 11, 2022)	criteria provided, multiple submitters, no conflicts	VCV000235633	11	17424218	11	17402671	235633	237314	rs139964066	NC_000011.10:17402670:G:A		NM_000352.6	p.Arg1214Trp	Arg	1214.0	Trp	NM_000352	ABCC8_HUMAN	PF00664;PF00005;	ABCC8
NM_000352.6(ABCC8):c.563A>G (p.Asn188Ser)	ABCC8	N188S	Diabetes mellitus, permanent neonatal 3|not provided|Hyperinsulinemic hypoglycemia, familial, 1	Pathogenic/Likely pathogenic(Last reviewed: May 8, 2023)	criteria provided, multiple submitters, no conflicts	VCV000210082	11	17485001	11	17463454	210082	207857	rs797045213	NC_000011.10:17463453:T:C		NM_000352.6	p.Asn188Ser	Asn	188.0	Ser	NM_000352	ABCC8_HUMAN	PF00664;PF00005;	ABCC8
NM_000352.6(ABCC8):c.3544C>T (p.Arg1182Trp)	ABCC8	R1182W, R1183W, R1204W, R1181W	Type II diabetes mellitus|Diabetes mellitus, permanent neonatal 3|Diabetes mellitus, transient neonatal, 2|Hyperinsulinemic hypoglycemia, familial, 1|Leucine-induced hypoglycemia|not provided|Neonatal diabetes mellitus|Diabetes mellitus, transient neonatal, 2	Pathogenic/Likely pathogenic(Last reviewed: Apr 9, 2022)	criteria provided, multiple submitters, no conflicts	VCV000210076	11	17426072	11	17404525	210076	207846	rs797045209	NC_000011.10:17404524:G:A		NM_000352.6	p.Arg1182Trp	Arg	1182.0	Trp	NM_000352	ABCC8_HUMAN	PF00664;PF00005;	ABCC8
NM_000352.6(ABCC8):c.331G>A (p.Gly111Arg)	ABCC8	G111R	Hyperinsulinemic hypoglycemia, familial, 1|Familial hyperinsulinism|Hyperinsulinemic hypoglycemia, familial, 1|not provided	Pathogenic/Likely pathogenic(Last reviewed: Aug 16, 2023)	criteria provided, multiple submitters, no conflicts	VCV000210074	11	17491729	11	17470182	210074	207858	rs761749884	NC_000011.10:17470181:C:T		NM_000352.6	p.Gly111Arg	Gly	111.0	Arg	NM_000352	ABCC8_HUMAN	PF00664;PF00005;	ABCC8
NM_000352.6(ABCC8):c.4628T>C (p.Leu1543Pro)	ABCC8	L1543P, L1544P, L1565P, L1542P	Type II diabetes mellitus|Diabetes mellitus, transient neonatal, 2|Diabetes mellitus, permanent neonatal 3|Hyperinsulinemic hypoglycemia, familial, 1|Leucine-induced hypoglycemia|not provided|Hyperinsulinemic hypoglycemia, familial, 1	Pathogenic/Likely pathogenic(Last reviewed: Aug 16, 2023)	criteria provided, multiple submitters, no conflicts	VCV000188836	11	17414656	11	17393109	188836	186811	rs72559713	NC_000011.10:17393108:A:G		NM_000352.6	p.Leu1543Pro	Leu	1543.0	Pro	NM_000352	ABCC8_HUMAN	PF00664;PF00005;	ABCC8
NM_000352.6(ABCC8):c.4174T>G (p.Phe1392Val)	ABCC8	F1392V, F1393V, F1391V, F1414V	not provided	Pathogenic(Last reviewed: Jul 23, 2013)	criteria provided, single submitter	VCV000157701	11	17417423	11	17395876	157701	167549	rs587783171	NC_000011.10:17395875:A:C		NM_000352.6	p.Phe1392Val	Phe	1392.0	Val	NM_000352	ABCC8_HUMAN	PF00664;PF00005;	ABCC8
NM_000352.6(ABCC8):c.4564G>A (p.Val1522Met)	ABCC8	V1522M, V1523M, V1521M, V1544M	Neonatal diabetes mellitus	Likely pathogenic(Last reviewed: Aug 18, 2011)	criteria provided, single submitter	VCV000035622	11	17415288	11	17393741	35622	44287	rs193922407	NC_000011.10:17393740:C:T		NM_000352.6	p.Val1522Met	Val	1522.0	Met	NM_000352	ABCC8_HUMAN	PF00664;PF00005;	ABCC8
NM_000352.6(ABCC8):c.4198G>A (p.Gly1400Arg)	ABCC8	G1400R, G1401R, G1399R, G1422R	Familial hyperinsulinism|not provided|Hyperinsulinemic hypoglycemia, familial, 1|Hyperinsulinemic hypoglycemia, familial, 1	Pathogenic/Likely pathogenic(Last reviewed: Aug 16, 2023)	criteria provided, multiple submitters, no conflicts	VCV000035616	11	17417399	11	17395852	35616	44281	rs137852676	NC_000011.10:17395851:C:T		NM_000352.6	p.Gly1400Arg	Gly	1400.0	Arg	NM_000352	ABCC8_HUMAN	PF00664;PF00005;	ABCC8
NM_000352.6(ABCC8):c.4136G>T (p.Arg1379Leu)	ABCC8	R1379L, R1380L, R1378L, R1401L	not provided|Neonatal diabetes mellitus	Pathogenic/Likely pathogenic(Last reviewed: Jul 16, 2019)	criteria provided, multiple submitters, no conflicts	VCV000035615	11	17417461	11	17395914	35615	44280	rs193922401	NC_000011.10:17395913:C:A		NM_000352.6	p.Arg1379Leu	Arg	1379.0	Leu	NM_000352	ABCC8_HUMAN	PF00664;PF00005;	ABCC8
NM_000352.6(ABCC8):c.3545G>A (p.Arg1182Gln)	ABCC8	R1182Q, R1183Q, R1181Q, R1204Q	not provided|Neonatal diabetes mellitus	Pathogenic/Likely pathogenic(Last reviewed: Aug 30, 2021)	criteria provided, multiple submitters, no conflicts	VCV000035611	11	17426071	11	17404524	35611	44276	rs193922400	NC_000011.10:17404523:C:T		NM_000352.6	p.Arg1182Gln	Arg	1182.0	Gln	NM_000352	ABCC8_HUMAN	PF00664;PF00005;	ABCC8
NM_000352.6(ABCC8):c.1606T>C (p.Phe536Leu)	ABCC8	F536L, F535L	Neonatal diabetes mellitus	Likely pathogenic(Last reviewed: Aug 18, 2011)	criteria provided, single submitter	VCV000035605	11	17464291	11	17442744	35605	44270	rs193922396	NC_000011.10:17442743:A:G		NM_000352.6	p.Phe536Leu	Phe	536.0	Leu	NM_000352	ABCC8_HUMAN	PF00664;PF00005;	ABCC8
NM_000352.6(ABCC8):c.674T>C (p.Leu225Pro)	ABCC8	L225P	Neonatal diabetes mellitus	Likely pathogenic	criteria provided, single submitter	VCV000021170	11	17483278	11	17461731	21170	34022	rs1048095	NC_000011.10:17461730:A:G		NM_000352.6	p.Leu225Pro	Leu	225.0	Pro	NM_000352	ABCC8_HUMAN	PF00664;PF00005;	ABCC8
NM_000352.6(ABCC8):c.2147G>T (p.Gly716Val)	ABCC8	G716V, G715V, G738V	Hyperinsulinemic hypoglycemia, familial, 1	Pathogenic(Last reviewed: Sep 1, 1996)	no assertion criteria provided	VCV000018449	11	17448671	11	17427124	18449	33488	rs72559723	NC_000011.10:17427123:C:A		NM_000352.6	p.Gly716Val	Gly	716.0	Val	NM_000352	ABCC8_HUMAN	PF00664;PF00005;	ABCC8
NM_000352.6(ABCC8):c.257T>G (p.Val86Gly)	ABCC8	V86G	Diabetes mellitus, permanent neonatal 3	Pathogenic(Last reviewed: Aug 1, 2007)	no assertion criteria provided	VCV000009111	11	17496466	11	17474919	9111	24150	rs193929360	NC_000011.10:17474918:A:C		NM_000352.6	p.Val86Gly	Val	86.0	Gly	NM_000352	ABCC8_HUMAN	PF00664;PF00005;	ABCC8
NM_000352.6(ABCC8):c.1144G>A (p.Glu382Lys)	ABCC8	E382K, E381K	Diabetes mellitus, permanent neonatal 3	Pathogenic(Last reviewed: Aug 1, 2007)	no assertion criteria provided	VCV000009108	11	17474698	11	17453151	9108	24147	rs80356651	NC_000011.10:17453150:C:T		NM_000352.6	p.Glu382Lys	Glu	382.0	Lys	NM_000352	ABCC8_HUMAN	PF00664;PF00005;	ABCC8
NM_000352.6(ABCC8):c.215A>G (p.Asn72Ser)	ABCC8	N72S	Diabetes mellitus, permanent neonatal 3	Pathogenic(Last reviewed: Aug 1, 2007)	no assertion criteria provided	VCV000009107	11	17496508	11	17474961	9107	24146	rs80356634	NC_000011.10:17474960:T:C		NM_000352.6	p.Asn72Ser	Asn	72.0	Ser	NM_000352	ABCC8_HUMAN	PF00664;PF00005;	ABCC8
NM_000352.6(ABCC8):c.1744C>G (p.Leu582Val)	ABCC8	L582V, L581V	Diabetes mellitus, transient neonatal, 2|Type II diabetes mellitus	Pathogenic(Last reviewed: Aug 3, 2006)	no assertion criteria provided	VCV000009106	11	17452434	11	17430887	9106	24145	rs137852674	NC_000011.10:17430886:G:C		NM_000352.6	p.Leu582Val	Leu	582.0	Val	NM_000352	ABCC8_HUMAN	PF00664;PF00005;	ABCC8
NM_000352.6(ABCC8):c.4135C>T (p.Arg1379Cys)	ABCC8	R1379C, R1380C, R1378C, R1401C	Monogenic diabetes|not provided|Permanent neonatal diabetes mellitus	Pathogenic/Likely pathogenic(Last reviewed: Mar 24, 2022)	criteria provided, multiple submitters, no conflicts	VCV000009105	11	17417462	11	17395915	9105	24144	rs137852673	NC_000011.10:17395914:G:A		NM_000352.6	p.Arg1379Cys	Arg	1379.0	Cys	NM_000352	ABCC8_HUMAN	PF00664;PF00005;	ABCC8
NM_000352.6(ABCC8):c.4270A>G (p.Ile1424Val)	ABCC8	I1424V, I1425V, I1446V, I1423V	Diabetes mellitus, permanent neonatal 3	Pathogenic(Last reviewed: Aug 3, 2006)	no assertion criteria provided	VCV000009104	11	17417194	11	17395647	9104	24143	rs80356653	NC_000011.10:17395646:T:C		NM_000352.6	p.Ile1424Val	Ile	1424.0	Val	NM_000352	ABCC8_HUMAN	PF00664;PF00005;	ABCC8
NM_000352.6(ABCC8):c.638T>G (p.Leu213Arg)	ABCC8	L213R	Diabetes mellitus, permanent neonatal 3	Pathogenic(Last reviewed: Aug 3, 2006)	no assertion criteria provided	VCV000009103	11	17483314	11	17461767	9103	24142	rs80356642	NC_000011.10:17461766:A:C		NM_000352.6	p.Leu213Arg	Leu	213.0	Arg	NM_000352	ABCC8_HUMAN	PF00664;PF00005;	ABCC8
NM_000352.6(ABCC8):c.394T>C (p.Phe132Leu)	ABCC8	F132L	not provided|Neonatal diabetes mellitus	Pathogenic/Likely pathogenic(Last reviewed: Jul 13, 2021)	criteria provided, multiple submitters, no conflicts	VCV000009102	11	17491666	11	17470119	9102	24141	rs80356637	NC_000011.10:17470118:A:G		NM_000352.6	p.Phe132Leu	Phe	132.0	Leu	NM_000352	ABCC8_HUMAN	PF00664;PF00005;	ABCC8
NM_000352.6(ABCC8):c.560T>A (p.Val187Asp)	ABCC8	V187D	not provided|Hyperinsulinemic hypoglycemia, familial, 1	Pathogenic(Last reviewed: Aug 16, 2023)	criteria provided, multiple submitters, no conflicts	VCV000009099	11	17485004	11	17463457	9099	24138	rs137852672	NC_000011.10:17463456:A:T		NM_000352.6	p.Val187Asp	Val	187.0	Asp	NM_000352	ABCC8_HUMAN	PF00664;PF00005;	ABCC8
NM_000352.6(ABCC8):c.4055G>A (p.Arg1352His)	ABCC8	R1353H, R1352H, R1374H, R1351H	not provided	Likely pathogenic(Last reviewed: Aug 14, 2021)	criteria provided, single submitter	VCV000009098	11	17418527	11	17396980	9098	24137	rs28936370	NC_000011.10:17396979:C:T		NM_000352.6	p.Arg1352His	Arg	1352.0	His	NM_000352	ABCC8_HUMAN	PF00664;PF00005;	ABCC8
NM_000352.6(ABCC8):c.4516G>A (p.Glu1506Lys)	ABCC8	E1506K, E1507K, E1505K, E1528K	not provided|Hyperinsulinemic hypoglycemia, familial, 1	Pathogenic(Last reviewed: Jun 5, 2023)	criteria provided, multiple submitters, no conflicts	VCV000009097	11	17415842	11	17394295	9097	24136	rs137852671	NC_000011.10:17394294:C:T		NM_000352.6	p.Glu1506Lys	Glu	1506.0	Lys	NM_000352	ABCC8_HUMAN	PF00664;PF00005;	ABCC8
NM_000352.6(ABCC8):c.4258C>T (p.Arg1420Cys)	ABCC8	R1421C, R1420C, R1419C, R1442C	not provided|Hyperinsulinemic hypoglycemia, familial, 1	Pathogenic/Likely pathogenic(Last reviewed: Aug 15, 2022)	criteria provided, multiple submitters, no conflicts	VCV000009095	11	17417206	11	17395659	9095	24134	rs28938469	NC_000011.10:17395658:G:A		NM_000352.6	p.Arg1420Cys	Arg	1420.0	Cys	NM_000352	ABCC8_HUMAN	PF00664;PF00005;	ABCC8
NM_000352.6(ABCC8):c.4055G>C (p.Arg1352Pro)	ABCC8	R1353P, R1352P, R1374P, R1351P	Diabetes mellitus, transient neonatal, 2|Leucine-induced hypoglycemia|Hyperinsulinemic hypoglycemia, familial, 1|Diabetes mellitus, permanent neonatal 3|Type II diabetes mellitus|not provided|Hyperinsulinemic hypoglycemia, familial, 1	Pathogenic/Likely pathogenic(Last reviewed: Aug 16, 2023)	criteria provided, multiple submitters, no conflicts	VCV000009094	11	17418527	11	17396980	9094	24133	rs28936370	NC_000011.10:17396979:C:G		NM_000352.6	p.Arg1352Pro	Arg	1352.0	Pro	NM_000352	ABCC8_HUMAN	PF00664;PF00005;	ABCC8
NM_000352.6(ABCC8):c.4307G>A (p.Arg1436Gln)	ABCC8	R1436Q, R1437Q, R1435Q, R1458Q	not provided|Familial hyperinsulinism|Hyperinsulinemic hypoglycemia, familial, 1	Pathogenic(Last reviewed: Aug 16, 2023)	criteria provided, multiple submitters, no conflicts	VCV000009086	11	17417157	11	17395610	9086	24125	rs387906407	NC_000011.10:17395609:C:T		NM_000352.6	p.Arg1436Gln	Arg	1436.0	Gln	NM_000352	ABCC8_HUMAN	PF00664;PF00005;	ABCC8
NM_020297.4(ABCC9):c.4375C>T (p.Leu1459Phe)	ABCC9	L1170F, L1459F	Hypertrichotic osteochondrodysplasia Cantu type	Likely pathogenic(Last reviewed: Aug 14, 2020)	criteria provided, single submitter	VCV001803134	12	21960354	12	21807420	1803134	1860163		NC_000012.12:21807419:G:A		NM_020297.4	p.Leu1459Phe	Leu	1459.0	Phe	NM_020297	ABCC9_HUMAN	PF00664;PF00005;	ABCC9
NM_020297.4(ABCC9):c.2444G>C (p.Gly815Ala)	ABCC9	G526A, G815A	not provided	Pathogenic(Last reviewed: Apr 19, 2022)	criteria provided, single submitter	VCV001712081	12	22012581	12	21859647	1712081	1710503		NC_000012.12:21859646:C:G		NM_020297.4	p.Gly815Ala	Gly	815.0	Ala	NM_020297	ABCC9_HUMAN	PF00664;PF00005;	ABCC9
NM_020297.4(ABCC9):c.3346C>G (p.Arg1116Gly)	ABCC9	R1116G, R827G	not provided	Pathogenic(Last reviewed: Sep 1, 2022)	criteria provided, single submitter	VCV001711337	12	21995375	12	21842441	1711337	1709753		NC_000012.12:21842440:G:C		NM_020297.4	p.Arg1116Gly	Arg	1116.0	Gly	NM_020297	ABCC9_HUMAN	PF00664;PF00005;	ABCC9
NM_020297.4(ABCC9):c.620A>C (p.Asp207Ala)	ABCC9	D207A	Dilated cardiomyopathy 1O	Likely pathogenic(Last reviewed: Oct 13, 2022)	criteria provided, single submitter	VCV001404740	12	22068798	12	21915864	1404740	1405501		NC_000012.12:21915863:T:G		NM_020297.4	p.Asp207Ala	Asp	207.0	Ala	NM_020297	ABCC9_HUMAN	PF00664;PF00005;	ABCC9
NM_020297.4(ABCC9):c.3605C>T (p.Thr1202Met)	ABCC9	T1202M, T913M	Hypertrichotic osteochondrodysplasia Cantu type|Dilated cardiomyopathy 1O	Pathogenic(Last reviewed: Aug 20, 2022)	criteria provided, multiple submitters, no conflicts	VCV001323823	12	21981956	12	21829022	1323823	1314104		NC_000012.12:21829021:G:A		NM_020297.4	p.Thr1202Met	Thr	1202.0	Met	NM_020297	ABCC9_HUMAN	PF00664;PF00005;	ABCC9
NM_020297.4(ABCC9):c.3203T>C (p.Leu1068Pro)	ABCC9	L1068P, L779P	Hypertrichotic osteochondrodysplasia Cantu type	Likely pathogenic(Last reviewed: Feb 28, 2020)	criteria provided, single submitter	VCV001175176	12	21997743	12	21844809	1175176	1164631		NC_000012.12:21844808:A:G		NM_020297.4	p.Leu1068Pro	Leu	1068.0	Pro	NM_020297	ABCC9_HUMAN	PF00664;PF00005;	ABCC9
NM_020297.4(ABCC9):c.3190G>C (p.Ala1064Pro)	ABCC9	A775P, A1064P	Hypertrichotic osteochondrodysplasia Cantu type	Likely pathogenic	criteria provided, single submitter	VCV000973522	12	21997756	12	21844822	973522	961868	rs1944560174	NC_000012.12:21844821:C:G		NM_020297.4	p.Ala1064Pro	Ala	1064.0	Pro	NM_020297	ABCC9_HUMAN	PF00664;PF00005;	ABCC9
NM_020297.4(ABCC9):c.1703C>T (p.Pro568Leu)	ABCC9	P568L, P280L	Hypertrichotic osteochondrodysplasia Cantu type	Likely pathogenic(Last reviewed: Jan 1, 2014)	criteria provided, single submitter	VCV000666318	12	22047065	12	21894131	666318	653882	rs1592166720	NC_000012.12:21894130:G:A		NM_020297.4	p.Pro568Leu	Pro	568.0	Leu	NM_020297	ABCC9_HUMAN	PF00664;PF00005;	ABCC9
NM_020297.4(ABCC9):c.3650G>A (p.Arg1217Lys)	ABCC9	R1217K, R928K	Hypertrichotic osteochondrodysplasia Cantu type	Likely pathogenic(Last reviewed: Dec 8, 2016)	criteria provided, single submitter	VCV000545440	12	21981911	12	21828977	545440	535704	rs12298510	NC_000012.12:21828976:C:T		NM_020297.4	p.Arg1217Lys	Arg	1217.0	Lys	NM_020297	ABCC9_HUMAN	PF00664;PF00005;	ABCC9
NM_020297.4(ABCC9):c.3796G>A (p.Val1266Met)	ABCC9	V1266M, V977M	Inborn genetic diseases|not provided|Dilated cardiomyopathy 1O	Pathogenic/Likely pathogenic(Last reviewed: Dec 20, 2022)	criteria provided, multiple submitters, no conflicts	VCV000464667	12	21970217	12	21817283	464667	462324	rs1555179320	NC_000012.12:21817282:C:T		NM_020297.4	p.Val1266Met	Val	1266.0	Met	NM_020297	ABCC9_HUMAN	PF00664;PF00005;	ABCC9
NM_020297.4(ABCC9):c.1385T>C (p.Val462Ala)	ABCC9	V462A, V174A	not provided	Likely pathogenic(Last reviewed: Jun 3, 2016)	criteria provided, single submitter	VCV000421386	12	22061081	12	21908147	421386	408618	rs1001916923	NC_000012.12:21908146:A:G		NM_020297.4	p.Val462Ala	Val	462.0	Ala	NM_020297	ABCC9_HUMAN	PF00664;PF00005;	ABCC9
NM_020297.4(ABCC9):c.3656T>G (p.Leu1219Arg)	ABCC9	L1219R, L930R	not provided	Likely pathogenic(Last reviewed: Apr 6, 2016)	criteria provided, single submitter	VCV000420904	12	21981905	12	21828971	420904	408615	rs1064794780	NC_000012.12:21828970:A:C		NM_020297.4	p.Leu1219Arg	Leu	1219.0	Arg	NM_020297	ABCC9_HUMAN	PF00664;PF00005;	ABCC9
NM_020297.4(ABCC9):c.3637T>G (p.Ser1213Ala)	ABCC9	S1213A, S924A	not provided	Likely pathogenic(Last reviewed: Apr 6, 2016)	criteria provided, single submitter	VCV000420903	12	21981924	12	21828990	420903	408616	rs1064794779	NC_000012.12:21828989:A:C		NM_020297.4	p.Ser1213Ala	Ser	1213.0	Ala	NM_020297	ABCC9_HUMAN	PF00664;PF00005;	ABCC9
NM_020297.4(ABCC9):c.3347G>T (p.Arg1116Leu)	ABCC9	R1116L, R827L	not provided	Likely pathogenic(Last reviewed: Aug 1, 2016)	criteria provided, single submitter	VCV000387946	12	21995374	12	21842440	387946	374906	rs387907227	NC_000012.12:21842439:C:A		NM_020297.4	p.Arg1116Leu	Arg	1116.0	Leu	NM_020297	ABCC9_HUMAN	PF00664;PF00005;	ABCC9
NM_020297.4(ABCC9):c.4407T>G (p.Ile1469Met)	ABCC9	I1469M, I1180M	not provided	Likely pathogenic(Last reviewed: Feb 19, 2016)	criteria provided, single submitter	VCV000384013	12	21960322	12	21807388	384013	374898	rs1057521820	NC_000012.12:21807387:A:C		NM_020297.4	p.Ile1469Met	Ile	1469.0	Met	NM_020297	ABCC9_HUMAN	PF00664;PF00005;	ABCC9
NM_020297.4(ABCC9):c.2378A>T (p.Asp793Val)	ABCC9	D793V, D504V	not provided	Likely pathogenic(Last reviewed: Jan 29, 2016)	criteria provided, single submitter	VCV000383474	12	22013951	12	21861017	383474	374926	rs1057521640	NC_000012.12:21861016:T:A		NM_020297.4	p.Asp793Val	Asp	793.0	Val	NM_020297	ABCC9_HUMAN	PF00664;PF00005;	ABCC9
NM_020297.4(ABCC9):c.878T>C (p.Phe293Ser)	ABCC9	F293S, F5S	Hypertrichotic osteochondrodysplasia Cantu type	Likely pathogenic(Last reviewed: Jun 3, 2015)	criteria provided, single submitter	VCV000369679	12	22065939	12	21913005	369679	353904	rs1057516044	NC_000012.12:21913004:A:G		NM_020297.4	p.Phe293Ser	Phe	293.0	Ser	NM_020297	ABCC9_HUMAN	PF00664;PF00005;	ABCC9
NM_020297.4(ABCC9):c.3460C>G (p.Arg1154Gly)	ABCC9	R1154G, R865G	not provided	Pathogenic(Last reviewed: Aug 15, 2016)	criteria provided, single submitter	VCV000265666	12	21995261	12	21842327	265666	260014	rs387907208	NC_000012.12:21842326:G:C		NM_020297.4	p.Arg1154Gly	Arg	1154.0	Gly	NM_020297	ABCC9_HUMAN	PF00664;PF00005;	ABCC9
NM_020297.4(ABCC9):c.2815C>T (p.Arg939Trp)	ABCC9	R939W, R650W	not provided	Likely pathogenic	no assertion criteria provided	VCV000191033	12	22001135	12	21848201	191033	188839	rs373890183	NC_000012.12:21848200:G:A		NM_020297.4	p.Arg939Trp	Arg	939.0	Trp	NM_020297	ABCC9_HUMAN	PF00664;PF00005;	ABCC9
NM_020297.4(ABCC9):c.3520C>T (p.His1174Tyr)	ABCC9	H1174Y, H885Y	not provided	Likely pathogenic	no assertion criteria provided	VCV000191032	12	21991058	12	21838124	191032	188838	rs786205475	NC_000012.12:21838123:G:A		NM_020297.4	p.His1174Tyr	His	1174.0	Tyr	NM_020297	ABCC9_HUMAN	PF00664;PF00005;	ABCC9
NM_020297.4(ABCC9):c.178C>T (p.His60Tyr)	ABCC9	H60Y	Hypertrichotic osteochondrodysplasia Cantu type	Pathogenic(Last reviewed: May 18, 2012)	no assertion criteria provided	VCV000035536	12	22086822	12	21933888	35536	44207	rs387907230	NC_000012.12:21933887:G:A		NM_020297.4	p.His60Tyr	His	60.0	Tyr	NM_020297	ABCC9_HUMAN	PF00664;PF00005;	ABCC9
NM_020297.4(ABCC9):c.3058T>C (p.Ser1020Pro)	ABCC9	S1020P, S731P	Hypertrichotic osteochondrodysplasia Cantu type	Pathogenic(Last reviewed: May 18, 2012)	no assertion criteria provided	VCV000035535	12	21998575	12	21845641	35535	44206	rs387907229	NC_000012.12:21845640:A:G		NM_020297.4	p.Ser1020Pro	Ser	1020.0	Pro	NM_020297	ABCC9_HUMAN	PF00664;PF00005;	ABCC9
NM_020297.4(ABCC9):c.3346C>T (p.Arg1116Cys)	ABCC9	R1116C, R827C	Cardiovascular phenotype|Dilated cardiomyopathy 1O|Kleefstra syndrome 1	Pathogenic/Likely pathogenic(Last reviewed: Aug 31, 2021)	criteria provided, multiple submitters, no conflicts	VCV000035534	12	21995375	12	21842441	35534	44205	rs387907228	NC_000012.12:21842440:G:A		NM_020297.4	p.Arg1116Cys	Arg	1116.0	Cys	NM_020297	ABCC9_HUMAN	PF00664;PF00005;	ABCC9
NM_020297.4(ABCC9):c.3347G>A (p.Arg1116His)	ABCC9	R1116H, R827H	Hypertrichotic osteochondrodysplasia Cantu type|Dilated cardiomyopathy 1O	Pathogenic(Last reviewed: Apr 20, 2023)	criteria provided, multiple submitters, no conflicts	VCV000035533	12	21995374	12	21842440	35533	44204	rs387907227	NC_000012.12:21842439:C:T		NM_020297.4	p.Arg1116His	Arg	1116.0	His	NM_020297	ABCC9_HUMAN	PF00664;PF00005;	ABCC9
NM_020297.4(ABCC9):c.1433C>T (p.Ala478Val)	ABCC9	A478V, A190V	Hypertrichotic osteochondrodysplasia Cantu type	Pathogenic(Last reviewed: Jun 8, 2012)	no assertion criteria provided	VCV000031949	12	22061033	12	21908099	31949	40614	rs387907211	NC_000012.12:21908098:G:A		NM_020297.4	p.Ala478Val	Ala	478.0	Val	NM_020297	ABCC9_HUMAN	PF00664;PF00005;	ABCC9
NM_020297.4(ABCC9):c.3128G>A (p.Cys1043Tyr)	ABCC9	C1043Y, C754Y	Hypertrichotic osteochondrodysplasia Cantu type	Pathogenic(Last reviewed: Jun 8, 2012)	no assertion criteria provided	VCV000031948	12	21997818	12	21844884	31948	40613	rs387907210	NC_000012.12:21844883:C:T		NM_020297.4	p.Cys1043Tyr	Cys	1043.0	Tyr	NM_020297	ABCC9_HUMAN	PF00664;PF00005;	ABCC9
NM_020297.4(ABCC9):c.3461G>A (p.Arg1154Gln)	ABCC9	R1154Q, R865Q	ABCC9-related disorder|Hypertrichotic osteochondrodysplasia Cantu type|Dilated cardiomyopathy 1O|not provided	Pathogenic(Last reviewed: Sep 7, 2023)	criteria provided, multiple submitters, no conflicts	VCV000031947	12	21995260	12	21842326	31947	40612	rs387907209	NC_000012.12:21842325:C:T		NM_020297.4	p.Arg1154Gln	Arg	1154.0	Gln	NM_020297	ABCC9_HUMAN	PF00664;PF00005;	ABCC9
NM_020297.4(ABCC9):c.3460C>T (p.Arg1154Trp)	ABCC9	R1154W, R865W	Patent ductus arteriosus|Epicanthus|Macrocephaly|Left ventricular hypertrophy|Abnormality of the face|Low anterior hairline|Joint hypermobility|Abnormal facial shape|Bulbous nose|Tapered finger|Coarse facial features|Micrognathia|Large hands|Thick upper lip vermilion|Depressed nasal bridge|ABCC9-Related Disorders|not provided|Hypertrichotic osteochondrodysplasia Cantu type|Dilated cardiomyopathy …	Pathogenic/Likely pathogenic(Last reviewed: Feb 1, 2023)	criteria provided, multiple submitters, no conflicts	VCV000031946	12	21995261	12	21842327	31946	40611	rs387907208	NC_000012.12:21842326:G:A		NM_020297.4	p.Arg1154Trp	Arg	1154.0	Trp	NM_020297	ABCC9_HUMAN	PF00664;PF00005;	ABCC9
NM_020297.4(ABCC9):c.4537G>A (p.Ala1513Thr)	ABCC9	A1513T, A1224T	Dilated cardiomyopathy 1O	Pathogenic(Last reviewed: Apr 1, 2004)	no assertion criteria provided	VCV000008162	12	21954091	12	21801157	8162	23201	rs121909304	NC_000012.12:21801156:C:T		NM_020297.4	p.Ala1513Thr	Ala	1513.0	Thr	NM_020297	ABCC9_HUMAN	PF00664;PF00005;	ABCC9
NM_005157.6(ABL1):c.875A>T (p.Glu292Val)	ABL1	E292V, E311V	Congenital heart defects and skeletal malformations syndrome	Likely pathogenic(Last reviewed: Nov 5, 2022)	criteria provided, single submitter	VCV002441840	9	133747568	9	130872181	2441840	2415555		NC_000009.12:130872180:A:T		NM_005157.6	p.Glu292Val	Glu	292.0	Val	NM_005157	ABL1_HUMAN	PF08919;PF07714;PF00017;PF00018;	ABL1
NM_005157.6(ABL1):c.1511A>G (p.Asp504Gly)	ABL1	D504G, D523G	Congenital heart defects and skeletal malformations syndrome	Likely pathogenic(Last reviewed: Jan 18, 2022)	criteria provided, single submitter	VCV001803095	9	133755542	9	130880155	1803095	1860124		NC_000009.12:130880154:A:G		NM_005157.6	p.Asp504Gly	Asp	504.0	Gly	NM_005157	ABL1_HUMAN	PF08919;PF07714;PF00017;PF00018;	ABL1
NM_005157.6(ABL1):c.1190C>T (p.Ala397Val)	ABL1	A397V, A416V	Congenital heart defects and skeletal malformations syndrome	Likely pathogenic(Last reviewed: Oct 2, 2021)	criteria provided, single submitter	VCV001320190	9	133750359	9	130874972	1320190	1310435		NC_000009.12:130874971:C:T		NM_005157.6	p.Ala397Val	Ala	397.0	Val	NM_005157	ABL1_HUMAN	PF08919;PF07714;PF00017;PF00018;	ABL1
NM_005157.6(ABL1):c.1388G>A (p.Gly463Asp)	ABL1	G463D, G482D	not provided	Pathogenic(Last reviewed: Dec 27, 2022)	criteria provided, single submitter	VCV001184856	9	133753919	9	130878532	1184856	1174752		NC_000009.12:130878531:G:A		NM_005157.6	p.Gly463Asp	Gly	463.0	Asp	NM_005157	ABL1_HUMAN	PF08919;PF07714;PF00017;PF00018;	ABL1
NM_005157.6(ABL1):c.2351C>T (p.Pro784Leu)	ABL1	P803L, P784L	Congenital heart defects and skeletal malformations syndrome	Likely pathogenic(Last reviewed: May 24, 2019)	criteria provided, single submitter	VCV001029154	9	133760028	9	130884641	1029154	1017134	rs1355021408	NC_000009.12:130884640:C:T		NM_005157.6	p.Pro784Leu	Pro	784.0	Leu	NM_005157	ABL1_HUMAN	PF08919;PF07714;PF00017;PF00018;	ABL1
NM_005157.6(ABL1):c.295T>C (p.Trp99Arg)	ABL1	W118R, W99R	Congenital heart defects and skeletal malformations syndrome	Likely pathogenic(Last reviewed: Nov 11, 2020)	criteria provided, multiple submitters, no conflicts	VCV000987880	9	133730229	9	130854842	987880	975862	rs1830947813	NC_000009.12:130854841:T:C		NM_005157.6	p.Trp99Arg	Trp	99.0	Arg	NM_005157	ABL1_HUMAN	PF08919;PF07714;PF00017;PF00018;	ABL1
NM_005157.6(ABL1):c.1525G>A (p.Glu509Lys)	ABL1	E509K, E528K	Congenital heart defects and skeletal malformations syndrome|not provided	Pathogenic/Likely pathogenic(Last reviewed: Sep 20, 2021)	criteria provided, multiple submitters, no conflicts	VCV000983213	9	133755898	9	130880511	983213	971281	rs1831433011	NC_000009.12:130880510:G:A		NM_005157.6	p.Glu509Lys	Glu	509.0	Lys	NM_005157	ABL1_HUMAN	PF08919;PF07714;PF00017;PF00018;	ABL1
NM_005157.6(ABL1):c.1517T>C (p.Val506Ala)	ABL1	V506A, V525A	Congenital heart defects and skeletal malformations syndrome|Microcephaly	Pathogenic/Likely pathogenic(Last reviewed: Jan 1, 2020)	criteria provided, multiple submitters, no conflicts	VCV000983212	9	133755890	9	130880503	983212	971280	rs1831432776	NC_000009.12:130880502:T:C		NM_005157.6	p.Val506Ala	Val	506.0	Ala	NM_005157	ABL1_HUMAN	PF08919;PF07714;PF00017;PF00018;	ABL1
NM_005157.6(ABL1):c.1297G>A (p.Ala433Thr)	ABL1	A433T, A452T	Congenital heart defects and skeletal malformations syndrome	Likely pathogenic(Last reviewed: Jan 1, 2020)	criteria provided, single submitter	VCV000983211	9	133753828	9	130878441	983211	971279	rs1831388695	NC_000009.12:130878440:G:A		NM_005157.6	p.Ala433Thr	Ala	433.0	Thr	NM_005157	ABL1_HUMAN	PF08919;PF07714;PF00017;PF00018;	ABL1
NM_005157.6(ABL1):c.760G>A (p.Gly254Arg)	ABL1	G273R, G254R	not provided	Pathogenic/Likely pathogenic(Last reviewed: Jul 19, 2022)	criteria provided, multiple submitters, no conflicts	VCV000938741	9	133738360	9	130862973	938741	934579	rs1831099962	NC_000009.12:130862972:G:A		NM_005157.6	p.Gly254Arg	Gly	254.0	Arg	NM_005157	ABL1_HUMAN	PF08919;PF07714;PF00017;PF00018;	ABL1
NM_005157.6(ABL1):c.1516G>A (p.Val506Met)	ABL1	V506M, V525M	Congenital heart defects and skeletal malformations syndrome	Pathogenic(Last reviewed: May 20, 2020)	criteria provided, single submitter	VCV000929419	9	133755889	9	130880502	929419	917743	rs1831432715	NC_000009.12:130880501:G:A		NM_005157.6	p.Val506Met	Val	506.0	Met	NM_005157	ABL1_HUMAN	PF08919;PF07714;PF00017;PF00018;	ABL1
NM_005157.6(ABL1):c.689C>T (p.Pro230Leu)	ABL1	P249L, P230L	Congenital heart defects and skeletal malformations syndrome	Likely pathogenic(Last reviewed: Aug 17, 2018)	criteria provided, single submitter	VCV000917884	9	133738289	9	130862902	917884	906204	rs1831097846	NC_000009.12:130862901:C:T		NM_005157.6	p.Pro230Leu	Pro	230.0	Leu	NM_005157	ABL1_HUMAN	PF08919;PF07714;PF00017;PF00018;	ABL1
NM_005157.6(ABL1):c.1076T>G (p.Phe359Cys)	ABL1	F359C, F378C	Chronic myelogenous leukemia, BCR-ABL1 positive	Likely pathogenic(Last reviewed: Dec 26, 2014)	no assertion criteria provided	VCV000376124	9	133748415	9	130873028	376124	363003	rs1057519775	NC_000009.12:130873027:T:G		NM_005157.6	p.Phe359Cys	Phe	359.0	Cys	NM_005157	ABL1_HUMAN	PF08919;PF07714;PF00017;PF00018;	ABL1
NM_005157.6(ABL1):c.1075T>C (p.Phe359Leu)	ABL1	F359L, F378L	Chronic myelogenous leukemia, BCR-ABL1 positive	Likely pathogenic(Last reviewed: Dec 26, 2014)	no assertion criteria provided	VCV000376123	9	133748414	9	130873027	376123	363002	rs121913452	NC_000009.12:130873026:T:C		NM_005157.6	p.Phe359Leu	Phe	359.0	Leu	NM_005157	ABL1_HUMAN	PF08919;PF07714;PF00017;PF00018;	ABL1
NM_005157.6(ABL1):c.1075T>A (p.Phe359Ile)	ABL1	F359I, F378I	Chronic myelogenous leukemia, BCR-ABL1 positive	Likely pathogenic(Last reviewed: Dec 26, 2014)	no assertion criteria provided	VCV000376122	9	133748414	9	130873027	376122	363001	rs121913452	NC_000009.12:130873026:T:A		NM_005157.6	p.Phe359Ile	Phe	359.0	Ile	NM_005157	ABL1_HUMAN	PF08919;PF07714;PF00017;PF00018;	ABL1
NM_005157.6(ABL1):c.950T>G (p.Phe317Cys)	ABL1	F317C, F336C	Chronic myelogenous leukemia, BCR-ABL1 positive	Likely pathogenic(Last reviewed: Dec 26, 2014)	no assertion criteria provided	VCV000376121	9	133748289	9	130872902	376121	363000	rs1057519774	NC_000009.12:130872901:T:G		NM_005157.6	p.Phe317Cys	Phe	317.0	Cys	NM_005157	ABL1_HUMAN	PF08919;PF07714;PF00017;PF00018;	ABL1
NM_005157.6(ABL1):c.949T>G (p.Phe317Val)	ABL1	F317V, F336V	Chronic myelogenous leukemia, BCR-ABL1 positive	Likely pathogenic(Last reviewed: Dec 26, 2014)	no assertion criteria provided	VCV000376120	9	133748288	9	130872901	376120	362999	rs1057519773	NC_000009.12:130872900:T:G		NM_005157.6	p.Phe317Val	Phe	317.0	Val	NM_005157	ABL1_HUMAN	PF08919;PF07714;PF00017;PF00018;	ABL1
NM_005157.6(ABL1):c.949T>A (p.Phe317Ile)	ABL1	F317I, F336I	Chronic myelogenous leukemia, BCR-ABL1 positive	Likely pathogenic(Last reviewed: Dec 26, 2014)	no assertion criteria provided	VCV000376119	9	133748288	9	130872901	376119	362998	rs1057519773	NC_000009.12:130872900:T:A		NM_005157.6	p.Phe317Ile	Phe	317.0	Ile	NM_005157	ABL1_HUMAN	PF08919;PF07714;PF00017;PF00018;	ABL1
NM_005157.6(ABL1):c.943A>G (p.Thr315Ala)	ABL1	T315A, T334A	Chronic myelogenous leukemia, BCR-ABL1 positive	Likely pathogenic(Last reviewed: Dec 26, 2014)	no assertion criteria provided	VCV000376118	9	133748282	9	130872895	376118	362997	rs1057519772	NC_000009.12:130872894:A:G		NM_005157.6	p.Thr315Ala	Thr	315.0	Ala	NM_005157	ABL1_HUMAN	PF08919;PF07714;PF00017;PF00018;	ABL1
NM_005157.6(ABL1):c.895G>C (p.Val299Leu)	ABL1	V299L, V318L	Chronic myelogenous leukemia, BCR-ABL1 positive	Likely pathogenic(Last reviewed: Dec 26, 2014)	no assertion criteria provided	VCV000376117	9	133747588	9	130872201	376117	362996	rs1057519771	NC_000009.12:130872200:G:C		NM_005157.6	p.Val299Leu	Val	299.0	Leu	NM_005157	ABL1_HUMAN	PF08919;PF07714;PF00017;PF00018;	ABL1
NM_005157.6(ABL1):c.1187A>G (p.His396Arg)	ABL1	H396R, H415R	Lip and oral cavity carcinoma|Chronic myelogenous leukemia, BCR-ABL1 positive	Pathogenic/Likely pathogenic(Last reviewed: Apr 30, 2019)	no assertion criteria provided	VCV000376097	9	133750356	9	130874969	376097	362976	rs121913454	NC_000009.12:130874968:A:G		NM_005157.6	p.His396Arg	His	396.0	Arg	NM_005157	ABL1_HUMAN	PF08919;PF07714;PF00017;PF00018;	ABL1
NM_005157.6(ABL1):c.1075T>G (p.Phe359Val)	ABL1	F359V, F378V	Chronic myelogenous leukemia, BCR-ABL1 positive	Likely pathogenic(Last reviewed: Jul 14, 2015)	no assertion criteria provided	VCV000376096	9	133748414	9	130873027	376096	362975	rs121913452	NC_000009.12:130873026:T:G		NM_005157.6	p.Phe359Val	Phe	359.0	Val	NM_005157	ABL1_HUMAN	PF08919;PF07714;PF00017;PF00018;	ABL1
NM_005157.6(ABL1):c.1064A>G (p.Glu355Gly)	ABL1	E355G, E374G	Chronic myelogenous leukemia, BCR-ABL1 positive	Likely pathogenic(Last reviewed: Jul 14, 2015)	no assertion criteria provided	VCV000376095	9	133748403	9	130873016	376095	362974	rs121913450	NC_000009.12:130873015:A:G		NM_005157.6	p.Glu355Gly	Glu	355.0	Gly	NM_005157	ABL1_HUMAN	PF08919;PF07714;PF00017;PF00018;	ABL1
NM_005157.6(ABL1):c.951C>G (p.Phe317Leu)	ABL1	F317L, F336L	Chronic myelogenous leukemia, BCR-ABL1 positive	Likely pathogenic(Last reviewed: Jul 14, 2015)	no assertion criteria provided	VCV000376094	9	133748290	9	130872903	376094	362973	rs121913451	NC_000009.12:130872902:C:G		NM_005157.6	p.Phe317Leu	Phe	317.0	Leu	NM_005157	ABL1_HUMAN	PF08919;PF07714;PF00017;PF00018;	ABL1
NM_005157.6(ABL1):c.951C>A (p.Phe317Leu)	ABL1	F317L, F336L	Chronic myelogenous leukemia, BCR-ABL1 positive	Likely pathogenic(Last reviewed: Jul 14, 2015)	no assertion criteria provided	VCV000376093	9	133748290	9	130872903	376093	362972	rs121913451	NC_000009.12:130872902:C:A		NM_005157.6	p.Phe317Leu	Phe	317.0	Leu	NM_005157	ABL1_HUMAN	PF08919;PF07714;PF00017;PF00018;	ABL1
NM_005157.6(ABL1):c.847T>G (p.Phe283Val)	ABL1	F283V, F302V	Chronic myelogenous leukemia, BCR-ABL1 positive	Likely pathogenic(Last reviewed: Jul 14, 2015)	no assertion criteria provided	VCV000376092	9	133747540	9	130872153	376092	362971	rs1057519758	NC_000009.12:130872152:T:G		NM_005157.6	p.Phe283Val	Phe	283.0	Val	NM_005157	ABL1_HUMAN	PF08919;PF07714;PF00017;PF00018;	ABL1
NM_005157.6(ABL1):c.764A>T (p.Glu255Val)	ABL1	E255V, E274V	Lip and oral cavity carcinoma|Chronic myelogenous leukemia, BCR-ABL1 positive	Pathogenic/Likely pathogenic(Last reviewed: Apr 30, 2019)	no assertion criteria provided	VCV000376091	9	133738364	9	130862977	376091	362970	rs121913449	NC_000009.12:130862976:A:T		NM_005157.6	p.Glu255Val	Glu	255.0	Val	NM_005157	ABL1_HUMAN	PF08919;PF07714;PF00017;PF00018;	ABL1
NM_005157.6(ABL1):c.763G>A (p.Glu255Lys)	ABL1	E255K, E274K	Chronic myelogenous leukemia, BCR-ABL1 positive	Likely pathogenic(Last reviewed: Jul 14, 2015)	no assertion criteria provided	VCV000376090	9	133738363	9	130862976	376090	362969	rs121913448	NC_000009.12:130862975:G:A		NM_005157.6	p.Glu255Lys	Glu	255.0	Lys	NM_005157	ABL1_HUMAN	PF08919;PF07714;PF00017;PF00018;	ABL1
NM_005157.6(ABL1):c.758A>T (p.Tyr253Phe)	ABL1	Y253F, Y272F	Chronic myelogenous leukemia, BCR-ABL1 positive	Likely pathogenic(Last reviewed: Jul 14, 2015)	no assertion criteria provided	VCV000376089	9	133738358	9	130862971	376089	362968	rs121913460	NC_000009.12:130862970:A:T		NM_005157.6	p.Tyr253Phe	Tyr	253.0	Phe	NM_005157	ABL1_HUMAN	PF08919;PF07714;PF00017;PF00018;	ABL1
NM_005157.6(ABL1):c.756G>T (p.Gln252His)	ABL1	Q252H, Q271H	Chronic myelogenous leukemia, BCR-ABL1 positive	Likely pathogenic(Last reviewed: Jul 14, 2015)	no assertion criteria provided	VCV000376088	9	133738356	9	130862969	376088	362967	rs121913458	NC_000009.12:130862968:G:T		NM_005157.6	p.Gln252His	Gln	252.0	His	NM_005157	ABL1_HUMAN	PF08919;PF07714;PF00017;PF00018;	ABL1
NM_005157.6(ABL1):c.756G>C (p.Gln252His)	ABL1	Q252H, Q271H	Chronic myelogenous leukemia, BCR-ABL1 positive	Likely pathogenic(Last reviewed: Jul 14, 2015)	no assertion criteria provided	VCV000376087	9	133738356	9	130862969	376087	362966	rs121913458	NC_000009.12:130862968:G:C		NM_005157.6	p.Gln252His	Gln	252.0	His	NM_005157	ABL1_HUMAN	PF08919;PF07714;PF00017;PF00018;	ABL1
NM_005157.6(ABL1):c.749G>A (p.Gly250Glu)	ABL1	G250E, G269E	Chronic myelogenous leukemia, BCR-ABL1 positive	Likely pathogenic(Last reviewed: Jul 14, 2015)	no assertion criteria provided	VCV000376086	9	133738349	9	130862962	376086	362965	rs121913453	NC_000009.12:130862961:G:A		NM_005157.6	p.Gly250Glu	Gly	250.0	Glu	NM_005157	ABL1_HUMAN	PF08919;PF07714;PF00017;PF00018;	ABL1
NM_005157.6(ABL1):c.742C>G (p.Leu248Val)	ABL1	L248V, L267V	Chronic myelogenous leukemia, BCR-ABL1 positive	Likely pathogenic(Last reviewed: Jul 14, 2015)	no assertion criteria provided	VCV000376085	9	133738342	9	130862955	376085	362964	rs121913455	NC_000009.12:130862954:C:G		NM_005157.6	p.Leu248Val	Leu	248.0	Val	NM_005157	ABL1_HUMAN	PF08919;PF07714;PF00017;PF00018;	ABL1
NM_005157.6(ABL1):c.730A>G (p.Met244Val)	ABL1	M244V, M263V	Chronic myelogenous leukemia, BCR-ABL1 positive	Likely pathogenic(Last reviewed: Jul 14, 2015)	no assertion criteria provided	VCV000376084	9	133738330	9	130862943	376084	362963	rs121913456	NC_000009.12:130862942:A:G		NM_005157.6	p.Met244Val	Met	244.0	Val	NM_005157	ABL1_HUMAN	PF08919;PF07714;PF00017;PF00018;	ABL1
NM_005157.6(ABL1):c.677A>G (p.Tyr226Cys)	ABL1	Y226C, Y245C	not provided|Congenital heart defects and skeletal malformations syndrome|Abnormal skeletal morphology|Congenital heart disease|Failure to thrive	Pathogenic/Likely pathogenic(Last reviewed: Aug 22, 2022)	criteria provided, multiple submitters, no conflicts	VCV000374795	9	133738277	9	130862890	374795	361696	rs1060499547	NC_000009.12:130862889:A:G		NM_005157.6	p.Tyr226Cys	Tyr	226.0	Cys	NM_005157	ABL1_HUMAN	PF08919;PF07714;PF00017;PF00018;	ABL1
NM_005157.6(ABL1):c.1009G>A (p.Ala337Thr)	ABL1	A337T, A356T	Congenital heart defects and skeletal malformations syndrome|Abnormal skeletal morphology|Congenital heart disease|Failure to thrive|not provided	Pathogenic(Last reviewed: Oct 31, 2023)	criteria provided, multiple submitters, no conflicts	VCV000374794	9	133748348	9	130872961	374794	361695	rs1060499548	NC_000009.12:130872960:G:A		NM_005157.6	p.Ala337Thr	Ala	337.0	Thr	NM_005157	ABL1_HUMAN	PF08919;PF07714;PF00017;PF00018;	ABL1
NM_005157.6(ABL1):c.1052T>C (p.Met351Thr)	ABL1	M351T, M370T	Chronic myelogenous leukemia, BCR-ABL1 positive	Pathogenic/Likely pathogenic(Last reviewed: Jul 14, 2015)	no assertion criteria provided	VCV000012629	9	133748391	9	130873004	12629	27668	rs121913457	NC_000009.12:130873003:T:C		NM_005157.6	p.Met351Thr	Met	351.0	Thr	NM_005157	ABL1_HUMAN	PF08919;PF07714;PF00017;PF00018;	ABL1
NM_005157.6(ABL1):c.931T>C (p.Phe311Leu)	ABL1	F311L, F330L	Chronic myelogenous leukemia, BCR-ABL1 positive	Pathogenic(Last reviewed: Aug 1, 2002)	no assertion criteria provided	VCV000012628	9	133748270	9	130872883	12628	27667	rs137853304	NC_000009.12:130872882:T:C		NM_005157.6	p.Phe311Leu	Phe	311.0	Leu	NM_005157	ABL1_HUMAN	PF08919;PF07714;PF00017;PF00018;	ABL1
NM_005157.6(ABL1):c.757T>C (p.Tyr253His)	ABL1	Y253H, Y272H	Lymphoblastic leukemia, acute, with lymphomatous features|Chronic myelogenous leukemia, BCR-ABL1 positive|Leukemia, Philadelphia chromosome-positive, resistant to imatinib	Pathogenic/Likely pathogenic(Last reviewed: Jul 14, 2015)	no assertion criteria provided	VCV000012627	9	133738357	9	130862970	12627	27666	rs121913461	NC_000009.12:130862969:T:C		NM_005157.6	p.Tyr253His	Tyr	253.0	His	NM_005157	ABL1_HUMAN	PF08919;PF07714;PF00017;PF00018;	ABL1
NM_005157.6(ABL1):c.706G>A (p.Glu236Lys)	ABL1	E255K, E236K	Chronic myelogenous leukemia, BCR-ABL1 positive|Leukemia, Philadelphia chromosome-positive, resistant to imatinib	Pathogenic/Likely pathogenic(Last reviewed: Dec 26, 2014)	no assertion criteria provided	VCV000012626	9	133738306	9	130862919	12626	27665	rs387906517	NC_000009.12:130862918:G:A		NM_005157.6	p.Glu236Lys	Glu	236.0	Lys	NM_005157	ABL1_HUMAN	PF08919;PF07714;PF00017;PF00018;	ABL1
NM_005157.6(ABL1):c.707A>T (p.Glu236Val)	ABL1	E255V, E236V	Leukemia, Philadelphia chromosome-positive, resistant to imatinib	Pathogenic(Last reviewed: Feb 9, 2002)	no assertion criteria provided	VCV000012625	9	133738307	9	130862920	12625	27664	rs387906516	NC_000009.12:130862919:A:T		NM_005157.6	p.Glu236Val	Glu	236.0	Val	NM_005157	ABL1_HUMAN	PF08919;PF07714;PF00017;PF00018;	ABL1
NM_005157.6(ABL1):c.944C>T (p.Thr315Ile)	ABL1	T315I, T334I	Chronic myelogenous leukemia, BCR-ABL1 positive	Likely pathogenic; association(Last reviewed: Sep 13, 2023)	criteria provided, multiple submitters, no conflicts	VCV000012624	9	133748283	9	130872896	12624	27663	rs121913459	NC_000009.12:130872895:C:T		NM_005157.6	p.Thr315Ile	Thr	315.0	Ile	NM_005157	ABL1_HUMAN	PF08919;PF07714;PF00017;PF00018;	ABL1
NM_001369268.1(ACAN):c.905T>C (p.Leu302Pro)	ACAN	L302P	Short stature and advanced bone age, with or without early-onset osteoarthritis and/or osteochondritis dissecans	Likely pathogenic(Last reviewed: Oct 18, 2022)	criteria provided, single submitter	VCV002572622	15	89386733	15	88843502	2572622	2737566		NC_000015.10:88843501:T:C		NM_001369268.1	p.Leu302Pro	Leu	302.0	Pro	NM_001369268			ACAN
NM_001369268.1(ACAN):c.325T>A (p.Tyr109Asn)	ACAN	Y109N	not provided	Likely pathogenic(Last reviewed: Oct 17, 2022)	criteria provided, single submitter	VCV002103405	15	89382148	15	88838917	2103405	2158709		NC_000015.10:88838916:T:A		NM_001369268.1	p.Tyr109Asn	Tyr	109.0	Asn	NM_001369268			ACAN
NM_001369268.1(ACAN):c.1460C>T (p.Thr487Ile)	ACAN	T487I	not provided	Likely pathogenic(Last reviewed: Jun 27, 2022)	criteria provided, single submitter	VCV001490177	15	89390504	15	88847273	1490177	1433246		NC_000015.10:88847272:C:T		NM_001369268.1	p.Thr487Ile	Thr	487.0	Ile	NM_001369268			ACAN
NM_001369268.1(ACAN):c.1732G>C (p.Gly578Arg)	ACAN	G578R	not provided	Likely pathogenic(Last reviewed: Jun 21, 2022)	criteria provided, single submitter	VCV001318755	15	89391269	15	88848038	1318755	1307267		NC_000015.10:88848037:G:C		NM_001369268.1	p.Gly578Arg	Gly	578.0	Arg	NM_001369268			ACAN
NM_001369268.1(ACAN):c.2266G>A (p.Gly756Arg)	ACAN	G756R	not provided	Likely pathogenic(Last reviewed: Apr 1, 2021)	criteria provided, single submitter	VCV001184102	15	89395264	15	88852033	1184102	1173818		NC_000015.10:88852032:G:A		NM_001369268.1	p.Gly756Arg	Gly	756.0	Arg	NM_001369268			ACAN
NM_001369268.1(ACAN):c.5061T>A (p.Ser1687Arg)	ACAN	S1687R	Spondyloepimetaphyseal dysplasia, aggrecan type	Pathogenic(Last reviewed: Feb 18, 2019)	no assertion criteria provided	VCV000619000	15	89400877	15	88857646	619000	610398	rs1567186585	NC_000015.10:88857645:T:A		NM_001369268.1	p.Ser1687Arg	Ser	1687.0	Arg	NM_001369268			ACAN
NM_001369268.1(ACAN):c.4138G>T (p.Val1380Phe)	ACAN	V1380F	Spondyloepimetaphyseal dysplasia, aggrecan type	Pathogenic(Last reviewed: Feb 18, 2019)	no assertion criteria provided	VCV000618999	15	89399954	15	88856723	618999	610397	rs1567185220	NC_000015.10:88856722:G:T		NM_001369268.1	p.Val1380Phe	Val	1380.0	Phe	NM_001369268			ACAN
NM_001369268.1(ACAN):c.223T>C (p.Trp75Arg)	ACAN	W75R	Short stature and advanced bone age, with early-onset osteoarthritis	Pathogenic(Last reviewed: Sep 28, 2017)	no assertion criteria provided	VCV000440749	15	89382046	15	88838815	440749	434374	rs1555453695	NC_000015.10:88838814:T:C		NM_001369268.1	p.Trp75Arg	Trp	75.0	Arg	NM_001369268			ACAN
NM_001369268.1(ACAN):c.7178T>C (p.Leu2393Pro)	ACAN	L2355P, L2317P, L2393P	Short stature and advanced bone age, with or without early-onset osteoarthritis and/or osteochondritis dissecans	Pathogenic(Last reviewed: Sep 28, 2017)	no assertion criteria provided	VCV000440746	15	89414730	15	88871499	440746	434371	rs1555457513	NC_000015.10:88871498:T:C		NM_001369268.1	p.Leu2393Pro	Leu	2393.0	Pro	NM_001369268			ACAN
NM_001369268.1(ACAN):c.7363G>A (p.Val2455Met)	ACAN	V2379M, V2417M, V2455M	Short stature and advanced bone age, with or without early-onset osteoarthritis and/or osteochondritis dissecans	Pathogenic(Last reviewed: Feb 12, 2010)	no assertion criteria provided	VCV000014306	15	89416172	15	88872941	14306	29345	rs267606625	NC_000015.10:88872940:G:A		NM_001369268.1	p.Val2455Met	Val	2455.0	Met	NM_001369268			ACAN
NM_001369268.1(ACAN):c.7255G>A (p.Asp2419Asn)	ACAN	D2343N, D2381N, D2419N	Short stature and advanced bone age, with or without early-onset osteoarthritis and/or osteochondritis dissecans|not provided	Likely pathogenic(Last reviewed: Oct 3, 2022)	criteria provided, multiple submitters, no conflicts	VCV000014305	15	89415269	15	88872038	14305	29344	rs121913568	NC_000015.10:88872037:G:A		NM_001369268.1	p.Asp2419Asn	Asp	2419.0	Asn	NM_001369268			ACAN
NM_002036.4(ACKR1):c.265C>T (p.Arg89Cys)	ACKR1	R89C, R91C	DUFFY BLOOD GROUP SYSTEM, FY(bwk) PHENOTYPE	Pathogenic(Last reviewed: Jun 1, 2001)	no assertion criteria provided	VCV000018396	1	159175494	1	159205704	18396	33435	rs34599082	NC_000001.11:159205703:C:T		NM_002036.4	p.Arg89Cys	Arg	89.0	Cys	NM_002036	ACKR1_HUMAN		ACKR1
NM_001098.3(ACO2):c.260C>T (p.Ser87Leu)	ACO2	S87L	not provided	Likely pathogenic(Last reviewed: Oct 24, 2022)	criteria provided, single submitter	VCV002176547	22	41903881	22	41507877	2176547	1901394		NC_000022.11:41507876:C:T		NM_001098.3	p.Ser87Leu	Ser	87.0	Leu	NM_001098	ACON_HUMAN	PF00330;PF00694;	ACO2
NM_001098.3(ACO2):c.927G>C (p.Lys309Asn)	ACO2	K309N	Infantile cerebellar-retinal degeneration	Likely pathogenic	no assertion criteria provided	VCV001184575	22	41913622	22	41517618	1184575	1174387		NC_000022.11:41517617:G:C		NM_001098.3	p.Lys309Asn	Lys	309.0	Asn	NM_001098	ACON_HUMAN	PF00330;PF00694;	ACO2
NM_001098.3(ACO2):c.865G>C (p.Glu289Gln)	ACO2	E289Q	Infantile cerebellar-retinal degeneration	Likely pathogenic	no assertion criteria provided	VCV001184574	22	41913560	22	41517556	1184574	1174386		NC_000022.11:41517555:G:C		NM_001098.3	p.Glu289Gln	Glu	289.0	Gln	NM_001098	ACON_HUMAN	PF00330;PF00694;	ACO2
NM_001098.3(ACO2):c.1240T>G (p.Phe414Val)	ACO2	F414V	Infantile cerebellar-retinal degeneration	Pathogenic(Last reviewed: Oct 19, 2022)	no assertion criteria provided	VCV000978053	22	41918935	22	41522931	978053	966178	rs2066538446	NC_000022.11:41522930:T:G		NM_001098.3	p.Phe414Val	Phe	414.0	Val	NM_001098	ACON_HUMAN	PF00330;PF00694;	ACO2
NM_001098.3(ACO2):c.1181G>A (p.Gly394Glu)	ACO2	G394E	Inborn genetic diseases	Likely pathogenic(Last reviewed: Dec 10, 2013)	criteria provided, single submitter	VCV000224988	22	41918876	22	41522872	224988	226985	rs761368190	NC_000022.11:41522871:G:A		NM_001098.3	p.Gly394Glu	Gly	394.0	Glu	NM_001098	ACON_HUMAN	PF00330;PF00694;	ACO2
NM_001098.3(ACO2):c.776G>A (p.Gly259Asp)	ACO2	G259D	Infantile cerebellar-retinal degeneration	Pathogenic(Last reviewed: Dec 1, 2014)	no assertion criteria provided	VCV000189312	22	41911862	22	41515858	189312	187200	rs786204828	NC_000022.11:41515857:G:A		NM_001098.3	p.Gly259Asp	Gly	259.0	Asp	NM_001098	ACON_HUMAN	PF00330;PF00694;	ACO2
NM_001098.3(ACO2):c.336C>G (p.Ser112Arg)	ACO2	S112R	Infantile cerebellar-retinal degeneration	Pathogenic(Last reviewed: Aug 1, 2019)	no assertion criteria provided	VCV000029584	22	41903957	22	41507953	29584	38538	rs786200924	NC_000022.11:41507952:C:G		NM_001098.3	p.Ser112Arg	Ser	112.0	Arg	NM_001098	ACON_HUMAN	PF00330;PF00694;	ACO2
NM_004035.7(ACOX1):c.532G>A (p.Gly178Ser)	ACOX1	G178S, G140S	not provided	Likely pathogenic(Last reviewed: Mar 23, 2015)	criteria provided, single submitter	VCV000235416	17	73953546	17	75957465	235416	237101	rs118204091	NC_000017.11:75957464:C:T		NM_004035.7	p.Gly178Ser	Gly	178.0	Ser	NM_004035	ACOX1_HUMAN	PF01756;PF02770;PF14749;	ACOX1
NM_004035.7(ACOX1):c.926A>G (p.Gln309Arg)	ACOX1	Q309R, Q271R	Acyl-CoA oxidase deficiency	Pathogenic(Last reviewed: Sep 1, 2007)	no assertion criteria provided	VCV000001501	17	73949550	17	75953469	1501	16540	rs118204092	NC_000017.11:75953468:T:C		NM_004035.7	p.Gln309Arg	Gln	309.0	Arg	NM_004035	ACOX1_HUMAN	PF01756;PF02770;PF14749;	ACOX1
NM_004035.7(ACOX1):c.532G>T (p.Gly178Cys)	ACOX1	G178C, G140C	Acyl-CoA oxidase deficiency	Pathogenic(Last reviewed: Jan 1, 2002)	no assertion criteria provided	VCV000001500	17	73953546	17	75957465	1500	16539	rs118204091	NC_000017.11:75957464:C:A		NM_004035.7	p.Gly178Cys	Gly	178.0	Cys	NM_004035	ACOX1_HUMAN	PF01756;PF02770;PF14749;	ACOX1
NM_004035.7(ACOX1):c.832A>G (p.Met278Val)	ACOX1	M278V, M240V	Acyl-CoA oxidase deficiency	Pathogenic(Last reviewed: Jan 1, 2002)	no assertion criteria provided	VCV000001499	17	73949644	17	75953563	1499	16538	rs118204090	NC_000017.11:75953562:T:C		NM_004035.7	p.Met278Val	Met	278.0	Val	NM_004035	ACOX1_HUMAN	PF01756;PF02770;PF14749;	ACOX1
NM_001100.4(ACTA1):c.772C>G (p.Arg258Gly)	ACTA1	R258G	Congenital myopathy|Nemaline myopathy	Likely pathogenic(Last reviewed: Dec 14, 2020)	criteria provided, single submitter	VCV002582826	1	229567777	1	229432030	2582826	2750396		NC_000001.11:229432029:G:C		NM_001100.4	p.Arg258Gly	Arg	258.0	Gly	NM_001100	ACTS_HUMAN	PF00022;	ACTA1
NM_001100.4(ACTA1):c.1119C>G (p.His373Gln)	ACTA1	H373Q	not provided	Likely pathogenic(Last reviewed: Nov 1, 2022)	criteria provided, single submitter	VCV002582825	1	229567261	1	229431514	2582825	2750395		NC_000001.11:229431513:G:C		NM_001100.4	p.His373Gln	His	373.0	Gln	NM_001100	ACTS_HUMAN	PF00022;	ACTA1
NM_001100.4(ACTA1):c.1125A>C (p.Lys375Asn)	ACTA1	K375N	Nemaline myopathy	Likely pathogenic(Last reviewed: Jun 9, 2009)	criteria provided, single submitter	VCV002582824	1	229567255	1	229431508	2582824	2750394		NC_000001.11:229431507:T:G		NM_001100.4	p.Lys375Asn	Lys	375.0	Asn	NM_001100	ACTS_HUMAN	PF00022;	ACTA1
NM_001100.4(ACTA1):c.113G>C (p.Gly38Ala)	ACTA1	G38A	Actin accumulation myopathy	Pathogenic(Last reviewed: Jun 9, 2009)	criteria provided, single submitter	VCV002582823	1	229568750	1	229433003	2582823	2750393		NC_000001.11:229433002:C:G		NM_001100.4	p.Gly38Ala	Gly	38.0	Ala	NM_001100	ACTS_HUMAN	PF00022;	ACTA1
NM_001100.4(ACTA1):c.834G>T (p.Glu278Asp)	ACTA1	E278D	Actin accumulation myopathy	Likely pathogenic(Last reviewed: Jun 23, 2020)	criteria provided, single submitter	VCV002582818	1	229567624	1	229431877	2582818	2750388		NC_000001.11:229431876:C:A		NM_001100.4	p.Glu278Asp	Glu	278.0	Asp	NM_001100	ACTS_HUMAN	PF00022;	ACTA1
NM_001100.4(ACTA1):c.889G>A (p.Ala297Thr)	ACTA1	A297T	Myopathy	Pathogenic(Last reviewed: Apr 5, 2018)	criteria provided, single submitter	VCV002582817	1	229567569	1	229431822	2582817	2750387		NC_000001.11:229431821:C:T		NM_001100.4	p.Ala297Thr	Ala	297.0	Thr	NM_001100	ACTS_HUMAN	PF00022;	ACTA1
NM_001100.4(ACTA1):c.143G>C (p.Gly48Ala)	ACTA1	G48A	Congenital myopathy with fiber type disproportion	Likely pathogenic(Last reviewed: Aug 17, 2018)	criteria provided, single submitter	VCV002582815	1	229568614	1	229432867	2582815	2750385		NC_000001.11:229432866:C:G		NM_001100.4	p.Gly48Ala	Gly	48.0	Ala	NM_001100	ACTS_HUMAN	PF00022;	ACTA1
NM_001100.4(ACTA1):c.317T>C (p.Leu106Pro)	ACTA1	L106P	Neuromuscular disease	Likely pathogenic(Last reviewed: May 11, 2020)	criteria provided, single submitter	VCV002582814	1	229568440	1	229432693	2582814	2750384		NC_000001.11:229432692:A:G		NM_001100.4	p.Leu106Pro	Leu	106.0	Pro	NM_001100	ACTS_HUMAN	PF00022;	ACTA1
NM_001100.4(ACTA1):c.327G>C (p.Glu109Asp)	ACTA1	E109D	Actin accumulation myopathy	Likely pathogenic(Last reviewed: Jun 9, 2009)	criteria provided, single submitter	VCV002582813	1	229568430	1	229432683	2582813	2750383		NC_000001.11:229432682:C:G		NM_001100.4	p.Glu109Asp	Glu	109.0	Asp	NM_001100	ACTS_HUMAN	PF00022;	ACTA1
NM_001100.4(ACTA1):c.440C>A (p.Ser147Tyr)	ACTA1	S147Y	Fetal akinesia deformation sequence|Fetal akinesia	Pathogenic/Likely pathogenic(Last reviewed: Oct 15, 2020)	criteria provided, single submitter	VCV002582811	1	229568317	1	229432570	2582811	2750381		NC_000001.11:229432569:G:T		NM_001100.4	p.Ser147Tyr	Ser	147.0	Tyr	NM_001100	ACTS_HUMAN	PF00022;	ACTA1
NM_001100.4(ACTA1):c.440C>T (p.Ser147Phe)	ACTA1	S147F	Neuromuscular disease	Likely pathogenic(Last reviewed: Jun 11, 2020)	criteria provided, single submitter	VCV002582810	1	229568317	1	229432570	2582810	2750380		NC_000001.11:229432569:G:A		NM_001100.4	p.Ser147Phe	Ser	147.0	Phe	NM_001100	ACTS_HUMAN	PF00022;	ACTA1
NM_001100.4(ACTA1):c.443G>T (p.Gly148Val)	ACTA1	G148V	Nemaline myopathy|Centronuclear myopathy	Likely pathogenic(Last reviewed: Jul 13, 2020)	criteria provided, single submitter	VCV002582809	1	229568314	1	229432567	2582809	2750379		NC_000001.11:229432566:C:A		NM_001100.4	p.Gly148Val	Gly	148.0	Val	NM_001100	ACTS_HUMAN	PF00022;	ACTA1
NM_001100.4(ACTA1):c.854T>G (p.Met285Arg)	ACTA1	M285R	Actin accumulation myopathy	Pathogenic(Last reviewed: Jun 9, 2009)	criteria provided, single submitter	VCV002582807	1	229567604	1	229431857	2582807	2750377		NC_000001.11:229431856:A:C		NM_001100.4	p.Met285Arg	Met	285.0	Arg	NM_001100	ACTS_HUMAN	PF00022;	ACTA1
NM_001100.4(ACTA1):c.868G>A (p.Asp290Asn)	ACTA1	D290N	Nemaline myopathy	Pathogenic(Last reviewed: Jun 9, 2009)	criteria provided, single submitter	VCV002582806	1	229567590	1	229431843	2582806	2750376		NC_000001.11:229431842:C:T		NM_001100.4	p.Asp290Asn	Asp	290.0	Asn	NM_001100	ACTS_HUMAN	PF00022;	ACTA1
NM_001100.4(ACTA1):c.925C>T (p.Pro309Ser)	ACTA1	P309S	Congenital myopathy	Likely pathogenic(Last reviewed: Dec 14, 2020)	criteria provided, single submitter	VCV002582805	1	229567533	1	229431786	2582805	2750375		NC_000001.11:229431785:G:A		NM_001100.4	p.Pro309Ser	Pro	309.0	Ser	NM_001100	ACTS_HUMAN	PF00022;	ACTA1
NM_001100.4(ACTA1):c.89G>A (p.Arg30Lys)	ACTA1	R30K	Actin accumulation myopathy	Likely pathogenic(Last reviewed: Jun 9, 2009)	criteria provided, single submitter	VCV002582804	1	229568774	1	229433027	2582804	2750374		NC_000001.11:229433026:C:T		NM_001100.4	p.Arg30Lys	Arg	30.0	Lys	NM_001100	ACTS_HUMAN	PF00022;	ACTA1
NM_001100.4(ACTA1):c.122G>T (p.Arg41Leu)	ACTA1	R41L	not provided	Likely pathogenic(Last reviewed: Feb 8, 2021)	criteria provided, single submitter	VCV002582803	1	229568741	1	229432994	2582803	2750373		NC_000001.11:229432993:C:A		NM_001100.4	p.Arg41Leu	Arg	41.0	Leu	NM_001100	ACTS_HUMAN	PF00022;	ACTA1
NM_001100.4(ACTA1):c.239A>C (p.Asn80Thr)	ACTA1	N80T	not provided	Likely pathogenic(Last reviewed: Sep 15, 2020)	criteria provided, single submitter	VCV002582802	1	229568518	1	229432771	2582802	2750372		NC_000001.11:229432770:T:G		NM_001100.4	p.Asn80Thr	Asn	80.0	Thr	NM_001100	ACTS_HUMAN	PF00022;	ACTA1
NM_001100.4(ACTA1):c.364A>C (p.Thr122Pro)	ACTA1	T122P	Myopathy	Likely pathogenic(Last reviewed: Mar 30, 2021)	criteria provided, single submitter	VCV002582801	1	229568393	1	229432646	2582801	2750371		NC_000001.11:229432645:T:G		NM_001100.4	p.Thr122Pro	Thr	122.0	Pro	NM_001100	ACTS_HUMAN	PF00022;	ACTA1
NM_001100.4(ACTA1):c.506A>G (p.Glu169Gly)	ACTA1	E169G	not provided	Likely pathogenic(Last reviewed: Sep 17, 2021)	criteria provided, single submitter	VCV002582800	1	229568127	1	229432380	2582800	2750370		NC_000001.11:229432379:T:C		NM_001100.4	p.Glu169Gly	Glu	169.0	Gly	NM_001100	ACTS_HUMAN	PF00022;	ACTA1
NM_001100.4(ACTA1):c.541G>C (p.Asp181His)	ACTA1	D181H	Actin accumulation myopathy	Pathogenic(Last reviewed: Sep 1, 2003)	criteria provided, single submitter	VCV002582799	1	229568092	1	229432345	2582799	2750369		NC_000001.11:229432344:C:G		NM_001100.4	p.Asp181His	Asp	181.0	His	NM_001100	ACTS_HUMAN	PF00022;	ACTA1
NM_001100.4(ACTA1):c.556G>C (p.Asp186His)	ACTA1	D186H	Actin accumulation myopathy	Likely pathogenic(Last reviewed: Apr 13, 2016)	criteria provided, single submitter	VCV002582798	1	229568077	1	229432330	2582798	2750368		NC_000001.11:229432329:C:G		NM_001100.4	p.Asp186His	Asp	186.0	His	NM_001100	ACTS_HUMAN	PF00022;	ACTA1
NM_001100.4(ACTA1):c.586A>C (p.Thr196Pro)	ACTA1	T196P	Actin accumulation myopathy	Likely pathogenic(Last reviewed: Jun 9, 2009)	criteria provided, single submitter	VCV002582797	1	229568047	1	229432300	2582797	2750367		NC_000001.11:229432299:T:G		NM_001100.4	p.Thr196Pro	Thr	196.0	Pro	NM_001100	ACTS_HUMAN	PF00022;	ACTA1
NM_001100.4(ACTA1):c.723C>A (p.Ser241Arg)	ACTA1	S241R	Neuromuscular disease	Likely pathogenic(Last reviewed: Jun 11, 2020)	criteria provided, single submitter	VCV002582796	1	229567826	1	229432079	2582796	2750366		NC_000001.11:229432078:G:T		NM_001100.4	p.Ser241Arg	Ser	241.0	Arg	NM_001100	ACTS_HUMAN	PF00022;	ACTA1
NM_001100.4(ACTA1):c.766C>G (p.Arg256Gly)	ACTA1	R256G	Congenital myopathy|Primary dilated cardiomyopathy	Likely pathogenic(Last reviewed: Oct 1, 2018)	criteria provided, single submitter	VCV002582795	1	229567783	1	229432036	2582795	2750365		NC_000001.11:229432035:G:C		NM_001100.4	p.Arg256Gly	Arg	256.0	Gly	NM_001100	ACTS_HUMAN	PF00022;	ACTA1
NM_001100.4(ACTA1):c.593G>A (p.Arg198His)	ACTA1	R198H	Congenital myopathy 2c, severe infantile, autosomal dominant	Pathogenic(Last reviewed: May 8, 2023)	criteria provided, single submitter	VCV002501790	1	229568040	1	229432293	2501790	918615		NC_000001.11:229432292:C:T		NM_001100.4	p.Arg198His	Arg	198.0	His	NM_001100	ACTS_HUMAN	PF00022;	ACTA1
NM_001100.4(ACTA1):c.863A>G (p.Asp288Gly)	ACTA1	D288G	Congenital myopathy 2c, severe infantile, autosomal dominant	Pathogenic(Last reviewed: Oct 1, 1999)	no assertion criteria provided	VCV002443893	1	229567595	1	229431848	2443893	2417629		NC_000001.11:229431847:T:C		NM_001100.4	p.Asp288Gly	Asp	288.0	Gly	NM_001100	ACTS_HUMAN	PF00022;	ACTA1
NM_001100.4(ACTA1):c.145A>G (p.Met49Val)	ACTA1	M49V	not provided	Pathogenic(Last reviewed: Dec 20, 2022)	criteria provided, single submitter	VCV002434933	1	229568612	1	229432865	2434933	2406245		NC_000001.11:229432864:T:C		NM_001100.4	p.Met49Val	Met	49.0	Val	NM_001100	ACTS_HUMAN	PF00022;	ACTA1
NM_001100.4(ACTA1):c.50G>A (p.Gly17Asp)	ACTA1	G17D	Actin accumulation myopathy	Pathogenic(Last reviewed: Jun 16, 2022)	criteria provided, single submitter	VCV002203001	1	229568813	1	229433066	2203001	1925231		NC_000001.11:229433065:C:T		NM_001100.4	p.Gly17Asp	Gly	17.0	Asp	NM_001100	ACTS_HUMAN	PF00022;	ACTA1
NM_001100.4(ACTA1):c.611C>T (p.Thr204Ile)	ACTA1	T204I	Actin accumulation myopathy	Pathogenic(Last reviewed: Jul 11, 2022)	criteria provided, single submitter	VCV002202998	1	229568022	1	229432275	2202998	1925228		NC_000001.11:229432274:G:A		NM_001100.4	p.Thr204Ile	Thr	204.0	Ile	NM_001100	ACTS_HUMAN	PF00022;	ACTA1
NM_001100.4(ACTA1):c.844A>C (p.Asn282His)	ACTA1	N282H	Actin accumulation myopathy	Likely pathogenic(Last reviewed: Apr 19, 2022)	criteria provided, single submitter	VCV002128194	1	229567614	1	229431867	2128194	2182197		NC_000001.11:229431866:T:G		NM_001100.4	p.Asn282His	Asn	282.0	His	NM_001100	ACTS_HUMAN	PF00022;	ACTA1
NM_001100.4(ACTA1):c.920T>G (p.Met307Arg)	ACTA1	M307R	Actin accumulation myopathy	Pathogenic(Last reviewed: Mar 16, 2022)	criteria provided, single submitter	VCV002054260	1	229567538	1	229431791	2054260	2116010		NC_000001.11:229431790:A:C		NM_001100.4	p.Met307Arg	Met	307.0	Arg	NM_001100	ACTS_HUMAN	PF00022;	ACTA1
NM_001100.4(ACTA1):c.1075A>G (p.Ile359Val)	ACTA1	I359V	Actin accumulation myopathy	Likely pathogenic(Last reviewed: Jun 19, 2022)	criteria provided, single submitter	VCV002008339	1	229567305	1	229431558	2008339	2066289		NC_000001.11:229431557:T:C		NM_001100.4	p.Ile359Val	Ile	359.0	Val	NM_001100	ACTS_HUMAN	PF00022;	ACTA1
NM_001100.4(ACTA1):c.794A>G (p.Gln265Arg)	ACTA1	Q265R	Actin accumulation myopathy	Likely pathogenic(Last reviewed: May 10, 2022)	criteria provided, single submitter	VCV001992629	1	229567755	1	229432008	1992629	2059150		NC_000001.11:229432007:T:C		NM_001100.4	p.Gln265Arg	Gln	265.0	Arg	NM_001100	ACTS_HUMAN	PF00022;	ACTA1
NM_001100.4(ACTA1):c.448A>T (p.Thr150Ser)	ACTA1	T150S	Progressive scapulohumeroperoneal distal myopathy	Likely pathogenic(Last reviewed: Sep 1, 2022)	criteria provided, single submitter	VCV001705499	1	229568309	1	229432562	1705499	1701585		NC_000001.11:229432561:T:A		NM_001100.4	p.Thr150Ser	Thr	150.0	Ser	NM_001100	ACTS_HUMAN	PF00022;	ACTA1
NM_001100.4(ACTA1):c.551G>A (p.Gly184Asp)	ACTA1	G184D	not provided	Pathogenic(Last reviewed: Aug 4, 2022)	criteria provided, single submitter	VCV001704132	1	229568082	1	229432335	1704132	1696609		NC_000001.11:229432334:C:T		NM_001100.4	p.Gly184Asp	Gly	184.0	Asp	NM_001100	ACTS_HUMAN	PF00022;	ACTA1
NM_001100.4(ACTA1):c.359A>T (p.Lys120Met)	ACTA1	K120M	Actin accumulation myopathy	Pathogenic(Last reviewed: May 4, 2022)	criteria provided, single submitter	VCV001685499	1	229568398	1	229432651	1685499	1677517		NC_000001.11:229432650:T:A		NM_001100.4	p.Lys120Met	Lys	120.0	Met	NM_001100	ACTS_HUMAN	PF00022;	ACTA1
NM_001100.4(ACTA1):c.762C>G (p.Asn254Lys)	ACTA1	N254K	Actin accumulation myopathy	Likely pathogenic(Last reviewed: May 4, 2022)	criteria provided, single submitter	VCV001685233	1	229567787	1	229432040	1685233	1677254		NC_000001.11:229432039:G:C		NM_001100.4	p.Asn254Lys	Asn	254.0	Lys	NM_001100	ACTS_HUMAN	PF00022;	ACTA1
NM_001100.4(ACTA1):c.980T>A (p.Met327Lys)	ACTA1	M327K	Actin accumulation myopathy	Likely pathogenic(Last reviewed: Oct 9, 2021)	criteria provided, single submitter	VCV001479985	1	229567478	1	229431731	1479985	1364655		NC_000001.11:229431730:A:T		NM_001100.4	p.Met327Lys	Met	327.0	Lys	NM_001100	ACTS_HUMAN	PF00022;	ACTA1
NM_001100.4(ACTA1):c.346G>A (p.Ala116Thr)	ACTA1	A116T	Actin accumulation myopathy	Likely pathogenic(Last reviewed: Aug 9, 2022)	criteria provided, multiple submitters, no conflicts	VCV001475492	1	229568411	1	229432664	1475492	1400523		NC_000001.11:229432663:C:T		NM_001100.4	p.Ala116Thr	Ala	116.0	Thr	NM_001100	ACTS_HUMAN	PF00022;	ACTA1
NM_001100.4(ACTA1):c.142G>C (p.Gly48Arg)	ACTA1	G48R	Actin accumulation myopathy	Likely pathogenic(Last reviewed: Aug 7, 2021)	criteria provided, single submitter	VCV001474488	1	229568615	1	229432868	1474488	1411019		NC_000001.11:229432867:C:G		NM_001100.4	p.Gly48Arg	Gly	48.0	Arg	NM_001100	ACTS_HUMAN	PF00022;	ACTA1
NM_001100.4(ACTA1):c.556G>A (p.Asp186Asn)	ACTA1	D186N	Actin accumulation myopathy	Likely pathogenic(Last reviewed: Sep 5, 2021)	criteria provided, single submitter	VCV001467132	1	229568077	1	229432330	1467132	1346759		NC_000001.11:229432329:C:T		NM_001100.4	p.Asp186Asn	Asp	186.0	Asn	NM_001100	ACTS_HUMAN	PF00022;	ACTA1
NM_001100.4(ACTA1):c.169G>C (p.Gly57Arg)	ACTA1	G57R	Actin accumulation myopathy	Pathogenic(Last reviewed: Nov 8, 2021)	criteria provided, single submitter	VCV001457959	1	229568588	1	229432841	1457959	1471526		NC_000001.11:229432840:C:G		NM_001100.4	p.Gly57Arg	Gly	57.0	Arg	NM_001100	ACTS_HUMAN	PF00022;	ACTA1
NM_001100.4(ACTA1):c.846C>G (p.Asn282Lys)	ACTA1	N282K	Actin accumulation myopathy	Pathogenic(Last reviewed: Sep 2, 2021)	criteria provided, single submitter	VCV001457951	1	229567612	1	229431865	1457951	1471518		NC_000001.11:229431864:G:C		NM_001100.4	p.Asn282Lys	Asn	282.0	Lys	NM_001100	ACTS_HUMAN	PF00022;	ACTA1
NM_001100.4(ACTA1):c.1049C>T (p.Ser350Leu)	ACTA1	S350L	Actin accumulation myopathy	Pathogenic(Last reviewed: Jul 5, 2022)	criteria provided, single submitter	VCV001457948	1	229567331	1	229431584	1457948	1471515		NC_000001.11:229431583:G:A		NM_001100.4	p.Ser350Leu	Ser	350.0	Leu	NM_001100	ACTS_HUMAN	PF00022;	ACTA1
NM_001100.4(ACTA1):c.704C>A (p.Ser235Tyr)	ACTA1	S235Y	Actin accumulation myopathy	Pathogenic(Last reviewed: Sep 24, 2021)	criteria provided, single submitter	VCV001456499	1	229567845	1	229432098	1456499	1454603		NC_000001.11:229432097:G:T		NM_001100.4	p.Ser235Tyr	Ser	235.0	Tyr	NM_001100	ACTS_HUMAN	PF00022;	ACTA1
NM_001100.4(ACTA1):c.124C>T (p.His42Tyr)	ACTA1	H42Y	Actin accumulation myopathy	Pathogenic(Last reviewed: Aug 15, 2022)	criteria provided, single submitter	VCV001452968	1	229568739	1	229432992	1452968	1432108		NC_000001.11:229432991:G:A		NM_001100.4	p.His42Tyr	His	42.0	Tyr	NM_001100	ACTS_HUMAN	PF00022;	ACTA1
NM_001100.4(ACTA1):c.509G>A (p.Gly170Asp)	ACTA1	G170D	Actin accumulation myopathy	Pathogenic(Last reviewed: May 27, 2022)	criteria provided, single submitter	VCV001452454	1	229568124	1	229432377	1452454	1364174		NC_000001.11:229432376:C:T		NM_001100.4	p.Gly170Asp	Gly	170.0	Asp	NM_001100	ACTS_HUMAN	PF00022;	ACTA1
NM_001100.4(ACTA1):c.286C>G (p.Leu96Val)	ACTA1	L96V	Actin accumulation myopathy	Likely pathogenic(Last reviewed: Oct 3, 2021)	criteria provided, single submitter	VCV001348211	1	229568471	1	229432724	1348211	1459442		NC_000001.11:229432723:G:C		NM_001100.4	p.Leu96Val	Leu	96.0	Val	NM_001100	ACTS_HUMAN	PF00022;	ACTA1
NM_001100.4(ACTA1):c.419C>A (p.Ala140Asp)	ACTA1	A140D	Actin accumulation myopathy	Pathogenic/Likely pathogenic(Last reviewed: Aug 15, 2021)	criteria provided, multiple submitters, no conflicts	VCV001333773	1	229568338	1	229432591	1333773	1324543		NC_000001.11:229432590:G:T		NM_001100.4	p.Ala140Asp	Ala	140.0	Asp	NM_001100	ACTS_HUMAN	PF00022;	ACTA1
NM_001100.4(ACTA1):c.1060T>C (p.Phe354Leu)	ACTA1	F354L	ACTA1-related myopathies	Likely pathogenic(Last reviewed: Aug 28, 2020)	criteria provided, single submitter	VCV001301883	1	229567320	1	229431573	1301883	1292165		NC_000001.11:229431572:A:G		NM_001100.4	p.Phe354Leu	Phe	354.0	Leu	NM_001100	ACTS_HUMAN	PF00022;	ACTA1
NM_001100.4(ACTA1):c.841T>C (p.Tyr281His)	ACTA1	Y281H	Actin accumulation myopathy	Pathogenic(Last reviewed: Aug 27, 2021)	criteria provided, single submitter	VCV001073998	1	229567617	1	229431870	1073998	1058661		NC_000001.11:229431869:A:G		NM_001100.4	p.Tyr281His	Tyr	281.0	His	NM_001100	ACTS_HUMAN	PF00022;	ACTA1
NM_001100.4(ACTA1):c.599A>G (p.Tyr200Cys)	ACTA1	Y200C	Actin accumulation myopathy	Pathogenic(Last reviewed: Jun 4, 2022)	criteria provided, single submitter	VCV001072266	1	229568034	1	229432287	1072266	1058662		NC_000001.11:229432286:T:C		NM_001100.4	p.Tyr200Cys	Tyr	200.0	Cys	NM_001100	ACTS_HUMAN	PF00022;	ACTA1
NM_001100.4(ACTA1):c.226G>C (p.Gly76Arg)	ACTA1	G76R	Non-immune hydrops fetalis	Pathogenic(Last reviewed: Aug 13, 2020)	criteria provided, single submitter	VCV001065494	1	229568531	1	229432784	1065494	1053727		NC_000001.11:229432783:C:G		NM_001100.4	p.Gly76Arg	Gly	76.0	Arg	NM_001100	ACTS_HUMAN	PF00022;	ACTA1
NM_001100.4(ACTA1):c.400A>G (p.Met134Val)	ACTA1	M134V	Actin accumulation myopathy	Pathogenic(Last reviewed: Dec 21, 2018)	criteria provided, single submitter	VCV001031830	1	229568357	1	229432610	1031830	1019319	rs1659974377	NC_000001.11:229432609:T:C		NM_001100.4	p.Met134Val	Met	134.0	Val	NM_001100	ACTS_HUMAN	PF00022;	ACTA1
NM_001100.4(ACTA1):c.1001C>G (p.Pro334Arg)	ACTA1	P334R	Actin accumulation myopathy	Likely pathogenic(Last reviewed: Aug 20, 2021)	criteria provided, multiple submitters, no conflicts	VCV001031829	1	229567379	1	229431632	1031829	1019318	rs1553255312	NC_000001.11:229431631:G:C		NM_001100.4	p.Pro334Arg	Pro	334.0	Arg	NM_001100	ACTS_HUMAN	PF00022;	ACTA1
NM_001100.4(ACTA1):c.215C>G (p.Pro72Arg)	ACTA1	P72R	Actin accumulation myopathy	Pathogenic/Likely pathogenic(Last reviewed: Sep 9, 2022)	criteria provided, multiple submitters, no conflicts	VCV000974929	1	229568542	1	229432795	974929	963225	rs1659978909	NC_000001.11:229432794:G:C		NM_001100.4	p.Pro72Arg	Pro	72.0	Arg	NM_001100	ACTS_HUMAN	PF00022;	ACTA1
NM_001100.4(ACTA1):c.347C>T (p.Ala116Val)	ACTA1	A116V	Actin accumulation myopathy	Likely pathogenic(Last reviewed: Jun 5, 2020)	criteria provided, single submitter	VCV000974928	1	229568410	1	229432663	974928	963224	rs1659975747	NC_000001.11:229432662:G:A		NM_001100.4	p.Ala116Val	Ala	116.0	Val	NM_001100	ACTS_HUMAN	PF00022;	ACTA1
NM_001100.4(ACTA1):c.60A>C (p.Lys20Asn)	ACTA1	K20N	Actin accumulation myopathy	Pathogenic(Last reviewed: Mar 3, 2022)	criteria provided, single submitter	VCV000958807	1	229568803	1	229433056	958807	941774	rs1659986226	NC_000001.11:229433055:T:G		NM_001100.4	p.Lys20Asn	Lys	20.0	Asn	NM_001100	ACTS_HUMAN	PF00022;	ACTA1
NM_001100.4(ACTA1):c.49G>A (p.Gly17Ser)	ACTA1	G17S	Actin accumulation myopathy	Pathogenic(Last reviewed: Aug 31, 2021)	criteria provided, single submitter	VCV000951759	1	229568814	1	229433067	951759	921860	rs121909521	NC_000001.11:229433066:C:T		NM_001100.4	p.Gly17Ser	Gly	17.0	Ser	NM_001100	ACTS_HUMAN	PF00022;	ACTA1
NM_001100.4(ACTA1):c.592C>T (p.Arg198Cys)	ACTA1	R198C	Actin accumulation myopathy	Likely pathogenic(Last reviewed: Aug 12, 2021)	criteria provided, single submitter	VCV000948691	1	229568041	1	229432294	948691	921856	rs1659962016	NC_000001.11:229432293:G:A		NM_001100.4	p.Arg198Cys	Arg	198.0	Cys	NM_001100	ACTS_HUMAN	PF00022;	ACTA1
NM_001100.4(ACTA1):c.282C>A (p.Asn94Lys)	ACTA1	N94K	Actin accumulation myopathy	Pathogenic(Last reviewed: Aug 23, 2022)	criteria provided, single submitter	VCV000948238	1	229568475	1	229432728	948238	921858	rs772124885	NC_000001.11:229432727:G:T		NM_001100.4	p.Asn94Lys	Asn	94.0	Lys	NM_001100	ACTS_HUMAN	PF00022;	ACTA1
NM_001100.4(ACTA1):c.197T>G (p.Ile66Ser)	ACTA1	I66S	Actin accumulation myopathy	Likely pathogenic(Last reviewed: Jun 9, 2022)	criteria provided, single submitter	VCV000947145	1	229568560	1	229432813	947145	921859	rs1553255502	NC_000001.11:229432812:A:C		NM_001100.4	p.Ile66Ser	Ile	66.0	Ser	NM_001100	ACTS_HUMAN	PF00022;	ACTA1
NM_001100.4(ACTA1):c.236C>T (p.Thr79Ile)	ACTA1	T79I	Actin accumulation myopathy	Pathogenic/Likely pathogenic(Last reviewed: Jan 25, 2023)	criteria provided, multiple submitters, no conflicts	VCV000941283	1	229568521	1	229432774	941283	930338	rs1659978452	NC_000001.11:229432773:G:A		NM_001100.4	p.Thr79Ile	Thr	79.0	Ile	NM_001100	ACTS_HUMAN	PF00022;	ACTA1
NM_001100.4(ACTA1):c.773G>A (p.Arg258His)	ACTA1	R258H	not provided	Pathogenic(Last reviewed: Oct 1, 2019)	criteria provided, single submitter	VCV000872627	1	229567776	1	229432029	872627	858917	rs1659953887	NC_000001.11:229432028:C:T		NM_001100.4	p.Arg258His	Arg	258.0	His	NM_001100	ACTS_HUMAN	PF00022;	ACTA1
NM_001100.4(ACTA1):c.149G>T (p.Gly50Val)	ACTA1	G50V	not provided	Likely pathogenic(Last reviewed: Dec 1, 2019)	criteria provided, single submitter	VCV000870972	1	229568608	1	229432861	870972	858919	rs1659980066	NC_000001.11:229432860:C:A		NM_001100.4	p.Gly50Val	Gly	50.0	Val	NM_001100	ACTS_HUMAN	PF00022;	ACTA1
NM_001100.4(ACTA1):c.402G>T (p.Met134Ile)	ACTA1	M134I	Actin accumulation myopathy	Pathogenic(Last reviewed: Apr 11, 2020)	criteria provided, single submitter	VCV000870613	1	229568355	1	229432608	870613	858775	rs1553255486	NC_000001.11:229432607:C:A		NM_001100.4	p.Met134Ile	Met	134.0	Ile	NM_001100	ACTS_HUMAN	PF00022;	ACTA1
NM_001100.4(ACTA1):c.460G>T (p.Val154Leu)	ACTA1	V154L	Actin accumulation myopathy	Likely pathogenic(Last reviewed: Oct 13, 2022)	criteria provided, single submitter	VCV000855039	1	229568173	1	229432426	855039	823506	rs768144106	NC_000001.11:229432425:C:A		NM_001100.4	p.Val154Leu	Val	154.0	Leu	NM_001100	ACTS_HUMAN	PF00022;	ACTA1
NM_001100.4(ACTA1):c.842A>G (p.Tyr281Cys)	ACTA1	Y281C	Actin accumulation myopathy	Pathogenic(Last reviewed: Sep 24, 2021)	criteria provided, single submitter	VCV000848617	1	229567616	1	229431869	848617	823503	rs1659944113	NC_000001.11:229431868:T:C		NM_001100.4	p.Tyr281Cys	Tyr	281.0	Cys	NM_001100	ACTS_HUMAN	PF00022;	ACTA1
NM_001100.4(ACTA1):c.128A>G (p.Gln43Arg)	ACTA1	Q43R	Actin accumulation myopathy	Pathogenic(Last reviewed: Mar 26, 2019)	criteria provided, single submitter	VCV000844831	1	229568735	1	229432988	844831	823512	rs1659984269	NC_000001.11:229432987:T:C		NM_001100.4	p.Gln43Arg	Gln	43.0	Arg	NM_001100	ACTS_HUMAN	PF00022;	ACTA1
NM_001100.4(ACTA1):c.143G>T (p.Gly48Val)	ACTA1	G48V	Actin accumulation myopathy	Pathogenic(Last reviewed: Sep 1, 2021)	criteria provided, single submitter	VCV000843072	1	229568614	1	229432867	843072	823510	rs367543049	NC_000001.11:229432866:C:A		NM_001100.4	p.Gly48Val	Gly	48.0	Val	NM_001100	ACTS_HUMAN	PF00022;	ACTA1
NM_001100.4(ACTA1):c.767G>A (p.Arg256His)	ACTA1	R256H	Actin accumulation myopathy	Pathogenic(Last reviewed: Aug 26, 2021)	criteria provided, single submitter	VCV000836935	1	229567782	1	229432035	836935	823504	rs1659954003	NC_000001.11:229432034:C:T		NM_001100.4	p.Arg256His	Arg	256.0	His	NM_001100	ACTS_HUMAN	PF00022;	ACTA1
NM_001100.4(ACTA1):c.209A>G (p.Lys70Arg)	ACTA1	K70R	Actin accumulation myopathy	Pathogenic(Last reviewed: May 28, 2019)	criteria provided, single submitter	VCV000801632	1	229568548	1	229432801	801632	789942	rs1571893885	NC_000001.11:229432800:T:C		NM_001100.4	p.Lys70Arg	Lys	70.0	Arg	NM_001100	ACTS_HUMAN	PF00022;	ACTA1
NM_001100.4(ACTA1):c.1004C>G (p.Pro335Arg)	ACTA1	P335R	Actin accumulation myopathy	Likely pathogenic(Last reviewed: May 28, 2019)	criteria provided, single submitter	VCV000801631	1	229567376	1	229431629	801631	789941	rs1057518493	NC_000001.11:229431628:G:C		NM_001100.4	p.Pro335Arg	Pro	335.0	Arg	NM_001100	ACTS_HUMAN	PF00022;	ACTA1
NM_001100.4(ACTA1):c.1127G>T (p.Cys376Phe)	ACTA1	C376F	Actin accumulation myopathy	Pathogenic/Likely pathogenic(Last reviewed: Jul 25, 2022)	criteria provided, multiple submitters, no conflicts	VCV000801630	1	229567253	1	229431506	801630	789940	rs1571892196	NC_000001.11:229431505:C:A		NM_001100.4	p.Cys376Phe	Cys	376.0	Phe	NM_001100	ACTS_HUMAN	PF00022;	ACTA1
NM_001100.4(ACTA1):c.739G>A (p.Gly247Arg)	ACTA1	G247R	Fetal akinesia deformation sequence 1|Arthrogryposis multiplex congenita	Pathogenic(Last reviewed: Jun 28, 2019)	criteria provided, single submitter	VCV000692271	1	229567810	1	229432063	692271	680088	rs1057521117	NC_000001.11:229432062:C:T		NM_001100.4	p.Gly247Arg	Gly	247.0	Arg	NM_001100	ACTS_HUMAN	PF00022;	ACTA1
NM_001100.4(ACTA1):c.489C>A (p.His163Gln)	ACTA1	H163Q	Actin accumulation myopathy	Pathogenic(Last reviewed: Mar 19, 2019)	criteria provided, single submitter	VCV000692085	1	229568144	1	229432397	692085	679735	rs1571893383	NC_000001.11:229432396:G:T		NM_001100.4	p.His163Gln	His	163.0	Gln	NM_001100	ACTS_HUMAN	PF00022;	ACTA1
NM_001100.4(ACTA1):c.1130T>C (p.Phe377Ser)	ACTA1	F377S	Actin accumulation myopathy	Likely pathogenic(Last reviewed: Mar 8, 2019)	criteria provided, single submitter	VCV000692083	1	229567250	1	229431503	692083	679734	rs1571892193	NC_000001.11:229431502:A:G		NM_001100.4	p.Phe377Ser	Phe	377.0	Ser	NM_001100	ACTS_HUMAN	PF00022;	ACTA1
NM_001100.4(ACTA1):c.1123A>G (p.Lys375Glu)	ACTA1	K375E	Actin accumulation myopathy	Likely pathogenic(Last reviewed: Aug 24, 2021)	criteria provided, single submitter	VCV000662251	1	229567257	1	229431510	662251	627407	rs1571892209	NC_000001.11:229431509:T:C		NM_001100.4	p.Lys375Glu	Lys	375.0	Glu	NM_001100	ACTS_HUMAN	PF00022;	ACTA1
NM_001100.4(ACTA1):c.685A>T (p.Met229Leu)	ACTA1	M229L	Actin accumulation myopathy	Likely pathogenic(Last reviewed: Jul 5, 2022)	criteria provided, single submitter	VCV000657321	1	229567864	1	229432117	657321	627412	rs794727714	NC_000001.11:229432116:T:A		NM_001100.4	p.Met229Leu	Met	229.0	Leu	NM_001100	ACTS_HUMAN	PF00022;	ACTA1
NM_001100.4(ACTA1):c.821C>A (p.Ala274Glu)	ACTA1	A274E	Actin accumulation myopathy	Pathogenic(Last reviewed: Sep 1, 2021)	criteria provided, single submitter	VCV000654415	1	229567637	1	229431890	654415	627409	rs1553255357	NC_000001.11:229431889:G:T		NM_001100.4	p.Ala274Glu	Ala	274.0	Glu	NM_001100	ACTS_HUMAN	PF00022;	ACTA1
NM_001100.4(ACTA1):c.617C>T (p.Ala206Val)	ACTA1	A206V	Actin accumulation myopathy	Pathogenic(Last reviewed: Jul 18, 2022)	criteria provided, single submitter	VCV000650485	1	229567932	1	229432185	650485	627414	rs1571893145	NC_000001.11:229432184:G:A		NM_001100.4	p.Ala206Val	Ala	206.0	Val	NM_001100	ACTS_HUMAN	PF00022;	ACTA1
NM_001100.4(ACTA1):c.557A>G (p.Asp186Gly)	ACTA1	D186G	Actin accumulation myopathy	Pathogenic(Last reviewed: Dec 21, 2021)	criteria provided, single submitter	VCV000644740	1	229568076	1	229432329	644740	627415	rs1571893319	NC_000001.11:229432328:T:C		NM_001100.4	p.Asp186Gly	Asp	186.0	Gly	NM_001100	ACTS_HUMAN	PF00022;	ACTA1
NM_001100.4(ACTA1):c.109G>C (p.Val37Leu)	ACTA1	V37L	See cases|not provided|Actin accumulation myopathy	Pathogenic(Last reviewed: Dec 21, 2022)	criteria provided, multiple submitters, no conflicts	VCV000639455	1	229568754	1	229433007	639455	627418	rs1553255521	NC_000001.11:229433006:C:G		NM_001100.4	p.Val37Leu	Val	37.0	Leu	NM_001100	ACTS_HUMAN	PF00022;	ACTA1
NM_001100.4(ACTA1):c.529A>G (p.Ile177Val)	ACTA1	I177V	Actin accumulation myopathy	Likely pathogenic(Last reviewed: Oct 8, 2018)	criteria provided, single submitter	VCV000617579	1	229568104	1	229432357	617579	608938	rs1558081804	NC_000001.11:229432356:T:C		NM_001100.4	p.Ile177Val	Ile	177.0	Val	NM_001100	ACTS_HUMAN	PF00022;	ACTA1
NM_001100.4(ACTA1):c.1003C>G (p.Pro335Ala)	ACTA1	P335A	Actin accumulation myopathy	Likely pathogenic(Last reviewed: Feb 23, 2022)	criteria provided, single submitter	VCV000583243	1	229567377	1	229431630	583243	557167	rs1558081384	NC_000001.11:229431629:G:C		NM_001100.4	p.Pro335Ala	Pro	335.0	Ala	NM_001100	ACTS_HUMAN	PF00022;	ACTA1
NM_001100.4(ACTA1):c.682G>C (p.Glu228Gln)	ACTA1	E228Q	Actin accumulation myopathy	Pathogenic(Last reviewed: Jul 21, 2022)	criteria provided, single submitter	VCV000579324	1	229567867	1	229432120	579324	558353	rs1558081664	NC_000001.11:229432119:C:G		NM_001100.4	p.Glu228Gln	Glu	228.0	Gln	NM_001100	ACTS_HUMAN	PF00022;	ACTA1
NM_001100.4(ACTA1):c.803T>C (p.Phe268Ser)	ACTA1	F268S	Actin accumulation myopathy	Pathogenic(Last reviewed: Aug 15, 2022)	criteria provided, single submitter	VCV000577383	1	229567746	1	229431999	577383	556868	rs1558081605	NC_000001.11:229431998:A:G		NM_001100.4	p.Phe268Ser	Phe	268.0	Ser	NM_001100	ACTS_HUMAN	PF00022;	ACTA1
NM_001100.4(ACTA1):c.1004C>T (p.Pro335Leu)	ACTA1	P335L	Actin accumulation myopathy	Likely pathogenic(Last reviewed: Aug 22, 2022)	criteria provided, single submitter	VCV000575911	1	229567376	1	229431629	575911	556798	rs1057518493	NC_000001.11:229431628:G:A		NM_001100.4	p.Pro335Leu	Pro	335.0	Leu	NM_001100	ACTS_HUMAN	PF00022;	ACTA1
NM_001100.4(ACTA1):c.766C>T (p.Arg256Cys)	ACTA1	R256C	Actin accumulation myopathy	Likely pathogenic(Last reviewed: Sep 4, 2018)	criteria provided, single submitter	VCV000567852	1	229567783	1	229432036	567852	557169	rs1558081624	NC_000001.11:229432035:G:A		NM_001100.4	p.Arg256Cys	Arg	256.0	Cys	NM_001100	ACTS_HUMAN	PF00022;	ACTA1
NM_001100.4(ACTA1):c.419C>G (p.Ala140Gly)	ACTA1	A140G	Actin accumulation myopathy	Pathogenic(Last reviewed: Aug 27, 2018)	criteria provided, single submitter	VCV000565462	1	229568338	1	229432591	565462	558355	rs1435160117	NC_000001.11:229432590:G:C		NM_001100.4	p.Ala140Gly	Ala	140.0	Gly	NM_001100	ACTS_HUMAN	PF00022;	ACTA1
NM_001100.4(ACTA1):c.493G>C (p.Val165Leu)	ACTA1	V165L	Progressive scapulohumeroperoneal distal myopathy	Pathogenic(Last reviewed: Apr 25, 2018)	no assertion criteria provided	VCV000549690	1	229568140	1	229432393	549690	540439	rs121909522	NC_000001.11:229432392:C:G		NM_001100.4	p.Val165Leu	Val	165.0	Leu	NM_001100	ACTS_HUMAN	PF00022;	ACTA1
NM_001100.4(ACTA1):c.146T>G (p.Met49Arg)	ACTA1	M49R	Actin accumulation myopathy	Pathogenic(Last reviewed: Jun 27, 2022)	criteria provided, single submitter	VCV000532772	1	229568611	1	229432864	532772	515614	rs1553255506	NC_000001.11:229432863:A:C		NM_001100.4	p.Met49Arg	Met	49.0	Arg	NM_001100	ACTS_HUMAN	PF00022;	ACTA1
NM_001100.4(ACTA1):c.461T>C (p.Val154Ala)	ACTA1	V154A	Actin accumulation myopathy	Pathogenic(Last reviewed: Feb 5, 2022)	criteria provided, single submitter	VCV000532771	1	229568172	1	229432425	532771	515576	rs1553255446	NC_000001.11:229432424:A:G		NM_001100.4	p.Val154Ala	Val	154.0	Ala	NM_001100	ACTS_HUMAN	PF00022;	ACTA1
NM_001100.4(ACTA1):c.449C>G (p.Thr150Ser)	ACTA1	T150S	Actin accumulation myopathy	Pathogenic(Last reviewed: Aug 9, 2022)	criteria provided, single submitter	VCV000532769	1	229568308	1	229432561	532769	515493	rs1553255479	NC_000001.11:229432560:G:C		NM_001100.4	p.Thr150Ser	Thr	150.0	Ser	NM_001100	ACTS_HUMAN	PF00022;	ACTA1
NM_001100.4(ACTA1):c.218T>G (p.Ile73Ser)	ACTA1	I73S	Inborn genetic diseases	Likely pathogenic(Last reviewed: Apr 3, 2017)	criteria provided, single submitter	VCV000521671	1	229568539	1	229432792	521671	511242	rs1553255501	NC_000001.11:229432791:A:C		NM_001100.4	p.Ile73Ser	Ile	73.0	Ser	NM_001100	ACTS_HUMAN	PF00022;	ACTA1
NM_001100.4(ACTA1):c.868G>C (p.Asp290His)	ACTA1	D290H	Inborn genetic diseases|Actin accumulation myopathy	Pathogenic(Last reviewed: Jul 4, 2018)	criteria provided, multiple submitters, no conflicts	VCV000521371	1	229567590	1	229431843	521371	511241	rs1553255354	NC_000001.11:229431842:C:G		NM_001100.4	p.Asp290His	Asp	290.0	His	NM_001100	ACTS_HUMAN	PF00022;	ACTA1
NM_001100.4(ACTA1):c.812T>G (p.Met271Arg)	ACTA1	M271R	Actin accumulation myopathy	Likely pathogenic(Last reviewed: Jul 14, 2021)	criteria provided, single submitter	VCV000464135	1	229567646	1	229431899	464135	447820	rs1553255360	NC_000001.11:229431898:A:C		NM_001100.4	p.Met271Arg	Met	271.0	Arg	NM_001100	ACTS_HUMAN	PF00022;	ACTA1
NM_001100.4(ACTA1):c.598T>A (p.Tyr200Asn)	ACTA1	Y200N	Actin accumulation myopathy	Pathogenic(Last reviewed: Aug 27, 2021)	criteria provided, single submitter	VCV000464126	1	229568035	1	229432288	464126	447829	rs1553255432	NC_000001.11:229432287:A:T		NM_001100.4	p.Tyr200Asn	Tyr	200.0	Asn	NM_001100	ACTS_HUMAN	PF00022;	ACTA1
NM_001100.4(ACTA1):c.553C>T (p.Arg185Cys)	ACTA1	R185C	Actin accumulation myopathy	Pathogenic(Last reviewed: Jul 19, 2022)	criteria provided, single submitter	VCV000464125	1	229568080	1	229432333	464125	447521	rs1064794287	NC_000001.11:229432332:G:A		NM_001100.4	p.Arg185Cys	Arg	185.0	Cys	NM_001100	ACTS_HUMAN	PF00022;	ACTA1
NM_001100.4(ACTA1):c.425T>C (p.Leu142Pro)	ACTA1	L142P	Actin accumulation myopathy	Pathogenic(Last reviewed: Aug 9, 2022)	criteria provided, single submitter	VCV000464123	1	229568332	1	229432585	464123	447669	rs1553255482	NC_000001.11:229432584:A:G		NM_001100.4	p.Leu142Pro	Leu	142.0	Pro	NM_001100	ACTS_HUMAN	PF00022;	ACTA1
NM_001100.4(ACTA1):c.402G>A (p.Met134Ile)	ACTA1	M134I	Actin accumulation myopathy|not provided	Likely pathogenic(Last reviewed: Aug 31, 2021)	criteria provided, multiple submitters, no conflicts	VCV000464122	1	229568355	1	229432608	464122	447775	rs1553255486	NC_000001.11:229432607:C:T		NM_001100.4	p.Met134Ile	Met	134.0	Ile	NM_001100	ACTS_HUMAN	PF00022;	ACTA1
NM_001100.4(ACTA1):c.197T>A (p.Ile66Asn)	ACTA1	I66N	Actin accumulation myopathy|not provided	Pathogenic/Likely pathogenic(Last reviewed: Sep 22, 2022)	criteria provided, multiple submitters, no conflicts	VCV000464119	1	229568560	1	229432813	464119	447776	rs1553255502	NC_000001.11:229432812:A:T		NM_001100.4	p.Ile66Asn	Ile	66.0	Asn	NM_001100	ACTS_HUMAN	PF00022;	ACTA1
NM_001100.4(ACTA1):c.109G>T (p.Val37Leu)	ACTA1	V37L	Actin accumulation myopathy	Pathogenic(Last reviewed: Jul 14, 2021)	criteria provided, multiple submitters, no conflicts	VCV000464114	1	229568754	1	229433007	464114	447779	rs1553255521	NC_000001.11:229433006:C:A		NM_001100.4	p.Val37Leu	Val	37.0	Leu	NM_001100	ACTS_HUMAN	PF00022;	ACTA1
NM_001100.4(ACTA1):c.1054T>C (p.Ser352Pro)	ACTA1	S352P	Actin accumulation myopathy	Pathogenic(Last reviewed: Jun 13, 2022)	criteria provided, single submitter	VCV000464113	1	229567326	1	229431579	464113	447816	rs1553255301	NC_000001.11:229431578:A:G		NM_001100.4	p.Ser352Pro	Ser	352.0	Pro	NM_001100	ACTS_HUMAN	PF00022;	ACTA1
NM_001100.4(ACTA1):c.809G>A (p.Gly270Asp)	ACTA1	G270D	Nemaline myopathy 3, autosomal dominant or recessive|not provided|Neurodevelopmental delay	Pathogenic/Likely pathogenic(Last reviewed: Nov 3, 2022)	criteria provided, multiple submitters, no conflicts	VCV000434074	1	229567649	1	229431902	434074	427722	rs1553255362	NC_000001.11:229431901:C:T		NM_001100.4	p.Gly270Asp	Gly	270.0	Asp	NM_001100	ACTS_HUMAN	PF00022;	ACTA1
NM_001100.4(ACTA1):c.821C>T (p.Ala274Val)	ACTA1	A274V	Progressive scapulohumeroperoneal distal myopathy|not provided|Actin accumulation myopathy	Pathogenic(Last reviewed: Jan 5, 2022)	criteria provided, multiple submitters, no conflicts	VCV000432685	1	229567637	1	229431890	432685	425340	rs1553255357	NC_000001.11:229431889:G:A		NM_001100.4	p.Ala274Val	Ala	274.0	Val	NM_001100	ACTS_HUMAN	PF00022;	ACTA1
NM_001100.4(ACTA1):c.1106C>T (p.Pro369Leu)	ACTA1	P369L	not provided|Actin accumulation myopathy	Likely pathogenic(Last reviewed: Sep 5, 2021)	criteria provided, multiple submitters, no conflicts	VCV000431989	1	229567274	1	229431527	431989	425339	rs1553255293	NC_000001.11:229431526:G:A		NM_001100.4	p.Pro369Leu	Pro	369.0	Leu	NM_001100	ACTS_HUMAN	PF00022;	ACTA1
NM_001100.4(ACTA1):c.217A>G (p.Ile73Val)	ACTA1	I73V	not provided	Pathogenic(Last reviewed: Sep 24, 2015)	criteria provided, single submitter	VCV000430007	1	229568540	1	229432793	430007	421217	rs1131691728	NC_000001.11:229432792:T:C		NM_001100.4	p.Ile73Val	Ile	73.0	Val	NM_001100	ACTS_HUMAN	PF00022;	ACTA1
NM_001100.4(ACTA1):c.172G>A (p.Asp58Asn)	ACTA1	D58N	not provided|Actin accumulation myopathy	Likely pathogenic(Last reviewed: Aug 31, 2021)	criteria provided, multiple submitters, no conflicts	VCV000427190	1	229568585	1	229432838	427190	414773	rs1085308014	NC_000001.11:229432837:C:T		NM_001100.4	p.Asp58Asn	Asp	58.0	Asn	NM_001100	ACTS_HUMAN	PF00022;	ACTA1
NM_001100.4(ACTA1):c.478G>A (p.Gly160Ser)	ACTA1	G160S	Actin accumulation myopathy|not provided	Pathogenic/Likely pathogenic(Last reviewed: Jul 5, 2022)	criteria provided, multiple submitters, no conflicts	VCV000420707	1	229568155	1	229432408	420707	405080	rs1064794652	NC_000001.11:229432407:C:T		NM_001100.4	p.Gly160Ser	Gly	160.0	Ser	NM_001100	ACTS_HUMAN	PF00022;	ACTA1
NM_001100.4(ACTA1):c.553C>A (p.Arg185Ser)	ACTA1	R185S	Actin accumulation myopathy|not provided	Pathogenic/Likely pathogenic(Last reviewed: Dec 24, 2021)	criteria provided, multiple submitters, no conflicts	VCV000420099	1	229568080	1	229432333	420099	405078	rs1064794287	NC_000001.11:229432332:G:T		NM_001100.4	p.Arg185Ser	Arg	185.0	Ser	NM_001100	ACTS_HUMAN	PF00022;	ACTA1
NM_001100.4(ACTA1):c.137T>C (p.Met46Thr)	ACTA1	M46T	Actin accumulation myopathy|not provided	Pathogenic/Likely pathogenic(Last reviewed: Aug 26, 2022)	criteria provided, multiple submitters, no conflicts	VCV000381642	1	229568620	1	229432873	381642	364717	rs1057521120	NC_000001.11:229432872:A:G		NM_001100.4	p.Met46Thr	Met	46.0	Thr	NM_001100	ACTS_HUMAN	PF00022;	ACTA1
NM_001100.4(ACTA1):c.616G>A (p.Ala206Thr)	ACTA1	A206T	Actin accumulation myopathy|not provided	Pathogenic/Likely pathogenic(Last reviewed: Nov 1, 2022)	criteria provided, multiple submitters, no conflicts	VCV000381641	1	229568017	1	229432270	381641	364872	rs1057521119	NC_000001.11:229432269:C:T		NM_001100.4	p.Ala206Thr	Ala	206.0	Thr	NM_001100	ACTS_HUMAN	PF00022;	ACTA1
NM_001100.4(ACTA1):c.676G>C (p.Glu226Gln)	ACTA1	E226Q	not provided|Actin accumulation myopathy	Pathogenic/Likely pathogenic(Last reviewed: Jul 18, 2022)	criteria provided, multiple submitters, no conflicts	VCV000381640	1	229567873	1	229432126	381640	364883	rs1057521118	NC_000001.11:229432125:C:G		NM_001100.4	p.Glu226Gln	Glu	226.0	Gln	NM_001100	ACTS_HUMAN	PF00022;	ACTA1
NM_001100.4(ACTA1):c.739G>C (p.Gly247Arg)	ACTA1	G247R	not provided|Actin accumulation myopathy	Pathogenic(Last reviewed: Feb 5, 2023)	criteria provided, multiple submitters, no conflicts	VCV000381639	1	229567810	1	229432063	381639	364928	rs1057521117	NC_000001.11:229432062:C:G		NM_001100.4	p.Gly247Arg	Gly	247.0	Arg	NM_001100	ACTS_HUMAN	PF00022;	ACTA1
NM_001100.4(ACTA1):c.521C>T (p.Pro174Leu)	ACTA1	P174L	Actin accumulation myopathy	Likely pathogenic(Last reviewed: Dec 30, 2016)	no assertion criteria provided	VCV000374934	1	229568112	1	229432365	374934	361844	rs1057519311	NC_000001.11:229432364:G:A		NM_001100.4	p.Pro174Leu	Pro	174.0	Leu	NM_001100	ACTS_HUMAN	PF00022;	ACTA1
NM_001100.4(ACTA1):c.1004C>A (p.Pro335Gln)	ACTA1	P335Q	not provided	Likely pathogenic(Last reviewed: Dec 8, 2016)	criteria provided, single submitter	VCV000373580	1	229567376	1	229431629	373580	359236	rs1057518493	NC_000001.11:229431628:G:T		NM_001100.4	p.Pro335Gln	Pro	335.0	Gln	NM_001100	ACTS_HUMAN	PF00022;	ACTA1
NM_001100.4(ACTA1):c.430C>T (p.Leu144Phe)	ACTA1	L144F	Actin accumulation myopathy|not provided	Pathogenic/Likely pathogenic(Last reviewed: Feb 25, 2023)	criteria provided, multiple submitters, no conflicts	VCV000265457	1	229568327	1	229432580	265457	259655	rs886039557	NC_000001.11:229432579:G:A		NM_001100.4	p.Leu144Phe	Leu	144.0	Phe	NM_001100	ACTS_HUMAN	PF00022;	ACTA1
NM_001100.4(ACTA1):c.808G>C (p.Gly270Arg)	ACTA1	G270R	Neuromuscular disease|Actin accumulation myopathy	Pathogenic(Last reviewed: Dec 21, 2018)	criteria provided, multiple submitters, no conflicts	VCV000228243	1	229567741	1	229431994	228243	228356	rs121909525	NC_000001.11:229431993:C:G		NM_001100.4	p.Gly270Arg	Gly	270.0	Arg	NM_001100	ACTS_HUMAN	PF00022;	ACTA1
NM_001100.4(ACTA1):c.460G>C (p.Val154Leu)	ACTA1	V154L	Congenital muscular dystrophy with rigid spine	Likely pathogenic(Last reviewed: Dec 1, 2015)	criteria provided, single submitter	VCV000224666	1	229568173	1	229432426	224666	226439	rs768144106	NC_000001.11:229432425:C:G		NM_001100.4	p.Val154Leu	Val	154.0	Leu	NM_001100	ACTS_HUMAN	PF00022;	ACTA1
NM_001100.4(ACTA1):c.591G>T (p.Glu197Asp)	ACTA1	E197D	not provided|Actin accumulation myopathy	Pathogenic(Last reviewed: Jun 5, 2023)	criteria provided, multiple submitters, no conflicts	VCV000224412	1	229568042	1	229432295	224412	226148	rs869312739	NC_000001.11:229432294:C:A		NM_001100.4	p.Glu197Asp	Glu	197.0	Asp	NM_001100	ACTS_HUMAN	PF00022;	ACTA1
NM_001100.4(ACTA1):c.142G>A (p.Gly48Ser)	ACTA1	G48S	not provided|Actin accumulation myopathy	Pathogenic/Likely pathogenic(Last reviewed: Jul 19, 2022)	criteria provided, multiple submitters, no conflicts	VCV000196311	1	229568615	1	229432868	196311	193472	rs794727488	NC_000001.11:229432867:C:T		NM_001100.4	p.Gly48Ser	Gly	48.0	Ser	NM_001100	ACTS_HUMAN	PF00022;	ACTA1
NM_001100.4(ACTA1):c.515C>A (p.Ala172Glu)	ACTA1	A172E	Nemaline myopathy 3, autosomal dominant or recessive	Pathogenic(Last reviewed: Oct 8, 2013)	criteria provided, single submitter	VCV000128261	1	229568118	1	229432371	128261	133710	rs587780272	NC_000001.11:229432370:G:T		NM_001100.4	p.Ala172Glu	Ala	172.0	Glu	NM_001100	ACTS_HUMAN	PF00022;	ACTA1
NM_001100.4(ACTA1):c.413T>A (p.Ile138Asn)	ACTA1	I138N	Nemaline myopathy 3, autosomal dominant or recessive	Likely pathogenic(Last reviewed: Mar 31, 2014)	criteria provided, single submitter	VCV000128260	1	229568344	1	229432597	128260	133709	rs587780271	NC_000001.11:229432596:A:T		NM_001100.4	p.Ile138Asn	Ile	138.0	Asn	NM_001100	ACTS_HUMAN	PF00022;	ACTA1
NM_001100.4(ACTA1):c.1074G>T (p.Trp358Cys)	ACTA1	W358C	Actin accumulation myopathy	Likely pathogenic(Last reviewed: Feb 23, 2022)	criteria provided, single submitter	VCV000127188	1	229567306	1	229431559	127188	132672	rs587777354	NC_000001.11:229431558:C:A		NM_001100.4	p.Trp358Cys	Trp	358.0	Cys	NM_001100	ACTS_HUMAN	PF00022;	ACTA1
NM_001100.4(ACTA1):c.984G>C (p.Lys328Asn)	ACTA1	K328N	Congenital myopathy 2c, severe infantile, autosomal dominant	Pathogenic(Last reviewed: Apr 3, 2012)	no assertion criteria provided	VCV000050318	1	229567474	1	229431727	50318	59459	rs398122936	NC_000001.11:229431726:C:G		NM_001100.4	p.Lys328Asn	Lys	328.0	Asn	NM_001100	ACTS_HUMAN	PF00022;	ACTA1
NM_001100.4(ACTA1):c.16G>A (p.Glu6Lys)	ACTA1	E6K	Progressive scapulohumeroperoneal distal myopathy|Actin accumulation myopathy	Pathogenic/Likely pathogenic(Last reviewed: Aug 16, 2022)	criteria provided, multiple submitters, no conflicts	VCV000042107	1	229568847	1	229433100	42107	51273	rs367543048	NC_000001.11:229433099:C:T		NM_001100.4	p.Glu6Lys	Glu	6.0	Lys	NM_001100	ACTS_HUMAN	PF00022;	ACTA1
NM_001100.4(ACTA1):c.143G>A (p.Gly48Asp)	ACTA1	G48D	Actin accumulation myopathy	Pathogenic(Last reviewed: Jul 18, 2022)	criteria provided, single submitter	VCV000042106	1	229568614	1	229432867	42106	51272	rs367543049	NC_000001.11:229432866:C:T		NM_001100.4	p.Gly48Asp	Gly	48.0	Asp	NM_001100	ACTS_HUMAN	PF00022;	ACTA1
NM_001100.4(ACTA1):c.493G>A (p.Val165Met)	ACTA1	V165M	not provided|Actin accumulation myopathy	Pathogenic(Last reviewed: Sep 2, 2021)	criteria provided, multiple submitters, no conflicts	VCV000018292	1	229568140	1	229432393	18292	33331	rs121909522	NC_000001.11:229432392:C:T		NM_001100.4	p.Val165Met	Val	165.0	Met	NM_001100	ACTS_HUMAN	PF00022;	ACTA1
NM_001100.4(ACTA1):c.1000C>T (p.Pro334Ser)	ACTA1	P334S	Actin accumulation myopathy	Likely pathogenic(Last reviewed: Jul 6, 2022)	criteria provided, single submitter	VCV000018291	1	229567380	1	229431633	18291	33330	rs121909531	NC_000001.11:229431632:G:A		NM_001100.4	p.Pro334Ser	Pro	334.0	Ser	NM_001100	ACTS_HUMAN	PF00022;	ACTA1
NM_001100.4(ACTA1):c.881A>T (p.Asp294Val)	ACTA1	D294V	Congenital myopathy 2c, severe infantile, autosomal dominant|Actin accumulation myopathy	Pathogenic(Last reviewed: Feb 5, 2020)	no assertion criteria provided	VCV000018289	1	229567577	1	229431830	18289	33328	rs121909529	NC_000001.11:229431829:T:A		NM_001100.4	p.Asp294Val	Asp	294.0	Val	NM_001100	ACTS_HUMAN	PF00022;	ACTA1
NM_001100.4(ACTA1):c.1007A>C (p.Glu336Ala)	ACTA1	E336A	Actin accumulation myopathy	Pathogenic(Last reviewed: Nov 1, 2004)	no assertion criteria provided	VCV000018288	1	229567373	1	229431626	18288	33327	rs121909528	NC_000001.11:229431625:T:G		NM_001100.4	p.Glu336Ala	Glu	336.0	Ala	NM_001100	ACTS_HUMAN	PF00022;	ACTA1
NM_001100.4(ACTA1):c.7G>T (p.Asp3Tyr)	ACTA1	D3Y	Actin accumulation myopathy	Pathogenic(Last reviewed: Nov 1, 2004)	no assertion criteria provided	VCV000018287	1	229568856	1	229433109	18287	33326	rs121909527	NC_000001.11:229433108:C:A		NM_001100.4	p.Asp3Tyr	Asp	3.0	Tyr	NM_001100	ACTS_HUMAN	PF00022;	ACTA1
NM_001100.4(ACTA1):c.414C>G (p.Ile138Met)	ACTA1	I138M	Actin accumulation myopathy	Pathogenic(Last reviewed: Jun 1, 2001)	no assertion criteria provided	VCV000018286	1	229568343	1	229432596	18286	33325	rs121909526	NC_000001.11:229432595:G:C		NM_001100.4	p.Ile138Met	Ile	138.0	Met	NM_001100	ACTS_HUMAN	PF00022;	ACTA1
NM_001100.4(ACTA1):c.808G>T (p.Gly270Cys)	ACTA1	G270C	Actin accumulation myopathy	Pathogenic(Last reviewed: Jun 1, 2001)	no assertion criteria provided	VCV000018285	1	229567741	1	229431994	18285	33324	rs121909525	NC_000001.11:229431993:C:A		NM_001100.4	p.Gly270Cys	Gly	270.0	Cys	NM_001100	ACTS_HUMAN	PF00022;	ACTA1
NM_001100.4(ACTA1):c.1075A>C (p.Ile359Leu)	ACTA1	I359L	Congenital myopathy 2c, severe infantile, autosomal dominant	Pathogenic(Last reviewed: Jun 1, 2001)	no assertion criteria provided	VCV000018284	1	229567305	1	229431558	18284	33323	rs121909524	NC_000001.11:229431557:T:G		NM_001100.4	p.Ile359Leu	Ile	359.0	Leu	NM_001100	ACTS_HUMAN	PF00022;	ACTA1
NM_001100.4(ACTA1):c.782A>T (p.Glu261Val)	ACTA1	E261V	ACTA1-related myopathies|Actin accumulation myopathy|Progressive scapulohumeroperoneal distal myopathy|Congenital myopathy with fiber type disproportion|not provided|Actin accumulation myopathy	Pathogenic/Likely pathogenic(Last reviewed: Sep 27, 2022)	criteria provided, multiple submitters, no conflicts	VCV000018283	1	229567767	1	229432020	18283	33322	rs121909523	NC_000001.11:229432019:T:A		NM_001100.4	p.Glu261Val	Glu	261.0	Val	NM_001100	ACTS_HUMAN	PF00022;	ACTA1
NM_001100.4(ACTA1):c.493G>T (p.Val165Leu)	ACTA1	V165L	Congenital myopathy 2c, severe infantile, autosomal dominant|Actin accumulation myopathy	Pathogenic(Last reviewed: Oct 1, 1999)	no assertion criteria provided	VCV000018282	1	229568140	1	229432393	18282	33321	rs121909522	NC_000001.11:229432392:C:A		NM_001100.4	p.Val165Leu	Val	165.0	Leu	NM_001100	ACTS_HUMAN	PF00022;	ACTA1
NM_001100.4(ACTA1):c.49G>C (p.Gly17Arg)	ACTA1	G17R	Congenital myopathy 2c, severe infantile, autosomal dominant|not provided	Pathogenic/Likely pathogenic(Last reviewed: Apr 25, 2023)	criteria provided, multiple submitters, no conflicts	VCV000018281	1	229568814	1	229433067	18281	33320	rs121909521	NC_000001.11:229433066:C:G		NM_001100.4	p.Gly17Arg	Gly	17.0	Arg	NM_001100	ACTS_HUMAN	PF00022;	ACTA1
NM_001100.4(ACTA1):c.350A>G (p.Asn117Ser)	ACTA1	N117S	not provided|Actin accumulation myopathy	Pathogenic(Last reviewed: Jul 13, 2021)	criteria provided, multiple submitters, no conflicts	VCV000018280	1	229568407	1	229432660	18280	33319	rs121909520	NC_000001.11:229432659:T:C		NM_001100.4	p.Asn117Ser	Asn	117.0	Ser	NM_001100	ACTS_HUMAN	PF00022;	ACTA1
NM_001100.4(ACTA1):c.287T>C (p.Leu96Pro)	ACTA1	L96P	ACTA1-related myopathies|Actin accumulation myopathy	Pathogenic/Likely pathogenic(Last reviewed: Aug 9, 2022)	criteria provided, multiple submitters, no conflicts	VCV000018279	1	229568470	1	229432723	18279	33318	rs121909519	NC_000001.11:229432722:A:G		NM_001100.4	p.Leu96Pro	Leu	96.0	Pro	NM_001100	ACTS_HUMAN	PF00022;	ACTA1
NM_001613.4(ACTA2):c.218T>C (p.Ile73Thr)	ACTA2	I73T	Aortic aneurysm, familial thoracic 6	Pathogenic	no assertion criteria provided	VCV002575105	10	90707055	10	88947298	2575105	2740041		NC_000010.11:88947297:A:G		NM_001613.4	p.Ile73Thr	Ile	73.0	Thr	NM_001613	ACTA_HUMAN	PF00022;	ACTA2
NM_001613.4(ACTA2):c.115C>A (p.Arg39Ser)	ACTA2	R39S	Aortic aneurysm, familial thoracic 6	Likely pathogenic(Last reviewed: Aug 28, 2021)	criteria provided, single submitter	VCV001066384	10	90708573	10	88948816	1066384	1055948		NC_000010.11:88948815:G:T		NM_001613.4	p.Arg39Ser	Arg	39.0	Ser	NM_001613	ACTA_HUMAN	PF00022;	ACTA2
NM_001613.4(ACTA2):c.55T>C (p.Cys19Arg)	ACTA2	C19R	Aortic aneurysm, familial thoracic 6	Likely pathogenic(Last reviewed: Jan 26, 2022)	criteria provided, single submitter	VCV001054067	10	90708633	10	88948876	1054067	1046836		NC_000010.11:88948875:A:G		NM_001613.4	p.Cys19Arg	Cys	19.0	Arg	NM_001613	ACTA_HUMAN	PF00022;	ACTA2
NM_001613.4(ACTA2):c.536G>T (p.Arg179Leu)	ACTA2	R136L, R142L	Multisystemic smooth muscle dysfunction syndrome	Pathogenic(Last reviewed: Sep 11, 2023)	no assertion criteria provided	VCV000986791	10	90701066	10	88941309	986791	974940		NC_000010.11:88941308:C:A		NM_001613.4	p.Arg179Leu	Arg	179.0	Leu	NM_001613	ACTA_HUMAN	PF00022;	ACTA2
NM_001613.4(ACTA2):c.535C>A (p.Arg179Ser)	ACTA2	R142S, R136S	Multisystemic smooth muscle dysfunction syndrome	Pathogenic(Last reviewed: Sep 11, 2023)	no assertion criteria provided	VCV000911956	10	90701067	10	88941310	911956	900535	rs886039303	NC_000010.11:88941309:G:T		NM_001613.4	p.Arg179Ser	Arg	179.0	Ser	NM_001613	ACTA_HUMAN	PF00022;	ACTA2
NM_001613.4(ACTA2):c.138G>T (p.Met46Ile)	ACTA2	M46I	not provided|Aortic aneurysm, familial thoracic 6	Pathogenic/Likely pathogenic(Last reviewed: Oct 13, 2022)	criteria provided, multiple submitters, no conflicts	VCV000664017	10	90707135	10	88947378	664017	639299	rs878854466	NC_000010.11:88947377:C:A		NM_001613.4	p.Met46Ile	Met	46.0	Ile	NM_001613	ACTA_HUMAN	PF00022;	ACTA2
NM_001613.4(ACTA2):c.46T>C (p.Ser16Pro)	ACTA2	S16P	Aortic aneurysm, familial thoracic 6	Likely pathogenic(Last reviewed: Aug 27, 2021)	criteria provided, single submitter	VCV000536915	10	90708642	10	88948885	536915	525940	rs1554841990	NC_000010.11:88948884:A:G		NM_001613.4	p.Ser16Pro	Ser	16.0	Pro	NM_001613	ACTA_HUMAN	PF00022;	ACTA2
NM_001613.4(ACTA2):c.146T>C (p.Met49Thr)	ACTA2	M49T	Familial thoracic aortic aneurysm and aortic dissection|Aortic aneurysm, familial thoracic 6	Likely pathogenic(Last reviewed: Oct 18, 2022)	criteria provided, multiple submitters, no conflicts	VCV000519576	10	90707127	10	88947370	519576	510246	rs869025352	NC_000010.11:88947369:A:G		NM_001613.4	p.Met49Thr	Met	49.0	Thr	NM_001613	ACTA_HUMAN	PF00022;	ACTA2
NM_001613.4(ACTA2):c.137T>G (p.Met46Arg)	ACTA2	M46R	not provided	Likely pathogenic(Last reviewed: Jul 19, 2017)	criteria provided, single submitter	VCV000432639	10	90707136	10	88947379	432639	425897	rs1554841843	NC_000010.11:88947378:A:C		NM_001613.4	p.Met46Arg	Met	46.0	Arg	NM_001613	ACTA_HUMAN	PF00022;	ACTA2
NM_001613.4(ACTA2):c.535C>T (p.Arg179Cys)	ACTA2	R179C, R136C, R142C	not provided|Multisystemic smooth muscle dysfunction syndrome|Familial aortopathy|Aortic aneurysm, familial thoracic 6	Pathogenic(Last reviewed: Apr 5, 2022)	criteria provided, multiple submitters, no conflicts	VCV000265026	10	90701067	10	88941310	265026	259943	rs886039303	NC_000010.11:88941309:G:A		NM_001613.4	p.Arg179Cys	Arg	179.0	Cys	NM_001613	ACTA_HUMAN	PF00022;	ACTA2
NM_001613.4(ACTA2):c.446G>T (p.Arg149Leu)	ACTA2	R149L, R106L, R112L	not provided	Likely pathogenic(Last reviewed: Dec 15, 2016)	criteria provided, single submitter	VCV000199671	10	90701550	10	88941793	199671	197397	rs794728025	NC_000010.11:88941792:C:A		NM_001613.4	p.Arg149Leu	Arg	149.0	Leu	NM_001613	ACTA_HUMAN	PF00022;	ACTA2
NM_001613.4(ACTA2):c.353G>A (p.Arg118Gln)	ACTA2	R118Q, R75Q	Multisystemic smooth muscle dysfunction syndrome|Aortic aneurysm, familial thoracic 6|Moyamoya disease 5|not provided|Familial thoracic aortic aneurysm and aortic dissection|Aortic aneurysm, familial thoracic 6	Pathogenic/Likely pathogenic(Last reviewed: Nov 3, 2022)	criteria provided, multiple submitters, no conflicts	VCV000199670	10	90703570	10	88943813	199670	197398	rs112602953	NC_000010.11:88943812:C:T		NM_001613.4	p.Arg118Gln	Arg	118.0	Gln	NM_001613	ACTA_HUMAN	PF00022;	ACTA2
NM_001613.4(ACTA2):c.116G>A (p.Arg39His)	ACTA2	R39H	not provided|Familial aortopathy|Familial thoracic aortic aneurysm and aortic dissection|Aortic aneurysm, familial thoracic 6	Pathogenic/Likely pathogenic(Last reviewed: Jun 9, 2022)	criteria provided, multiple submitters, no conflicts	VCV000199666	10	90708572	10	88948815	199666	197402	rs794728021	NC_000010.11:88948814:C:T		NM_001613.4	p.Arg39His	Arg	39.0	His	NM_001613	ACTA_HUMAN	PF00022;	ACTA2
NM_001613.4(ACTA2):c.115C>G (p.Arg39Gly)	ACTA2	R39G	not provided|Familial thoracic aortic aneurysm and aortic dissection|Aortic aneurysm, familial thoracic 6	Pathogenic/Likely pathogenic(Last reviewed: Apr 28, 2022)	criteria provided, multiple submitters, no conflicts	VCV000199665	10	90708573	10	88948816	199665	197403	rs112901682	NC_000010.11:88948815:G:C		NM_001613.4	p.Arg39Gly	Arg	39.0	Gly	NM_001613	ACTA_HUMAN	PF00022;	ACTA2
NM_001613.4(ACTA2):c.145A>G (p.Met49Val)	ACTA2	M49V	Aortic aneurysm, familial thoracic 6	Pathogenic(Last reviewed: May 1, 2011)	no assertion criteria provided	VCV000065450	10	90707128	10	88947371	65450	76367	rs397515325	NC_000010.11:88947370:T:C		NM_001613.4	p.Met49Val	Met	49.0	Val	NM_001613	ACTA_HUMAN	PF00022;	ACTA2
NM_001613.4(ACTA2):c.115C>T (p.Arg39Cys)	ACTA2	R39C	See cases|Familial thoracic aortic aneurysm and aortic dissection|not provided|Aortic aneurysm, familial thoracic 6	Pathogenic/Likely pathogenic(Last reviewed: May 23, 2023)	criteria provided, multiple submitters, no conflicts	VCV000065449	10	90708573	10	88948816	65449	76366	rs112901682	NC_000010.11:88948815:G:A		NM_001613.4	p.Arg39Cys	Arg	39.0	Cys	NM_001613	ACTA_HUMAN	PF00022;	ACTA2
NM_001613.4(ACTA2):c.536G>A (p.Arg179His)	ACTA2	R179H, R142H, R136H	Multisystemic smooth muscle dysfunction syndrome|Moyamoya disease 5|Aortic aneurysm, familial thoracic 6|not provided|Moyamoya disease 5|Familial thoracic aortic aneurysm and aortic dissection|Aortic aneurysm, familial thoracic 6|Multisystemic smooth muscle dysfunction syndrome	Pathogenic(Last reviewed: Sep 12, 2022)	criteria provided, multiple submitters, no conflicts	VCV000029598	10	90701066	10	88941309	29598	38552	rs387906592	NC_000010.11:88941308:C:T		NM_001613.4	p.Arg179His	Arg	179.0	His	NM_001613	ACTA_HUMAN	PF00022;	ACTA2
NM_001613.4(ACTA2):c.445C>T (p.Arg149Cys)	ACTA2	R149C, R106C, R112C	not provided|Aortic aneurysm, familial thoracic 6|Familial thoracic aortic aneurysm and aortic dissection	Pathogenic(Last reviewed: Sep 17, 2022)	criteria provided, multiple submitters, no conflicts	VCV000018276	10	90701551	10	88941794	18276	33315	rs121434526	NC_000010.11:88941793:G:A		NM_001613.4	p.Arg149Cys	Arg	149.0	Cys	NM_001613	ACTA_HUMAN	PF00022;	ACTA2
NM_001101.5(ACTB):c.905G>C (p.Gly302Ala)	ACTB	G302A	not provided	Pathogenic(Last reviewed: Jan 27, 2023)	criteria provided, single submitter	VCV002574241	7	5567714	7	5528083	2574241	2739175		NC_000007.14:5528082:C:G		NM_001101.5	p.Gly302Ala	Gly	302.0	Ala	NM_001101	ACTB_HUMAN	PF00022;	ACTB
NM_001101.5(ACTB):c.430G>A (p.Ala144Thr)	ACTB	A144T	not provided	Likely pathogenic(Last reviewed: May 2, 2023)	criteria provided, single submitter	VCV002501314	7	5568284	7	5528653	2501314	2524217		NC_000007.14:5528652:C:T		NM_001101.5	p.Ala144Thr	Ala	144.0	Thr	NM_001101	ACTB_HUMAN	PF00022;	ACTB
NM_001101.5(ACTB):c.220G>T (p.Gly74Cys)	ACTB	G74C	Baraitser-Winter syndrome 1	Pathogenic(Last reviewed: Jun 15, 2021)	criteria provided, single submitter	VCV002445203	7	5568935	7	5529304	2445203	2418929		NC_000007.14:5529303:C:A		NM_001101.5	p.Gly74Cys	Gly	74.0	Cys	NM_001101	ACTB_HUMAN	PF00022;	ACTB
NM_001101.5(ACTB):c.511C>T (p.Leu171Phe)	ACTB	L171F	Baraitser-Winter syndrome 1	Likely pathogenic(Last reviewed: Aug 6, 2022)	criteria provided, single submitter	VCV002159436	7	5568203	7	5528572	2159436	1890443		NC_000007.14:5528571:G:A		NM_001101.5	p.Leu171Phe	Leu	171.0	Phe	NM_001101	ACTB_HUMAN	PF00022;	ACTB
NM_001101.5(ACTB):c.602C>T (p.Thr201Ile)	ACTB	T201I	Baraitser-Winter syndrome 1	Likely pathogenic(Last reviewed: Oct 19, 2020)	criteria provided, single submitter	VCV001805821	7	5568112	7	5528481	1805821	1862832		NC_000007.14:5528480:G:A		NM_001101.5	p.Thr201Ile	Thr	201.0	Ile	NM_001101	ACTB_HUMAN	PF00022;	ACTB
NM_001101.5(ACTB):c.180C>G (p.Ser60Arg)	ACTB	S60R	not provided	Likely pathogenic	criteria provided, single submitter	VCV001703499	7	5568975	7	5529344	1703499	1695890		NC_000007.14:5529343:G:C		NM_001101.5	p.Ser60Arg	Ser	60.0	Arg	NM_001101	ACTB_HUMAN	PF00022;	ACTB
NM_001101.5(ACTB):c.625G>T (p.Val209Leu)	ACTB	V209L	Baraitser-Winter syndrome 1	Likely pathogenic	criteria provided, single submitter	VCV001700136	7	5568089	7	5528458	1700136	1692531		NC_000007.14:5528457:C:A		NM_001101.5	p.Val209Leu	Val	209.0	Leu	NM_001101	ACTB_HUMAN	PF00022;	ACTB
NM_001101.5(ACTB):c.476T>C (p.Val159Ala)	ACTB	V159A	not provided	Likely pathogenic(Last reviewed: Apr 1, 2022)	criteria provided, single submitter	VCV001695182	7	5568238	7	5528607	1695182	1687611		NC_000007.14:5528606:A:G		NM_001101.5	p.Val159Ala	Val	159.0	Ala	NM_001101	ACTB_HUMAN	PF00022;	ACTB
NM_001101.5(ACTB):c.141G>A (p.Met47Ile)	ACTB	M47I	Baraitser-Winter syndrome 1	Pathogenic(Last reviewed: May 4, 2022)	criteria provided, single submitter	VCV001685500	7	5569014	7	5529383	1685500	1677518		NC_000007.14:5529382:C:T		NM_001101.5	p.Met47Ile	Met	47.0	Ile	NM_001101	ACTB_HUMAN	PF00022;	ACTB
NM_001101.5(ACTB):c.331A>G (p.Asn111Asp)	ACTB	N111D	Congenital smooth muscle hamartoma	Likely pathogenic(Last reviewed: Mar 14, 2020)	no assertion criteria provided	VCV001344714	7	5568824	7	5529193	1344714	1336487		NC_000007.14:5529192:T:C		NM_001101.5	p.Asn111Asp	Asn	111.0	Asp	NM_001101	ACTB_HUMAN	PF00022;	ACTB
NM_001101.5(ACTB):c.411G>T (p.Gln137His)	ACTB	Q137H	Congenital smooth muscle hamartoma	Likely pathogenic(Last reviewed: Mar 14, 2020)	no assertion criteria provided	VCV001344711	7	5568303	7	5528672	1344711	1336484		NC_000007.14:5528671:C:A		NM_001101.5	p.Gln137His	Gln	137.0	His	NM_001101	ACTB_HUMAN	PF00022;	ACTB
NM_001101.5(ACTB):c.598T>G (p.Phe200Val)	ACTB	F200V	Baraitser-Winter syndrome 1|Developmental malformations-deafness-dystonia syndrome	Likely pathogenic	criteria provided, single submitter	VCV001334898	7	5568116	7	5528485	1334898	1325872		NC_000007.14:5528484:A:C		NM_001101.5	p.Phe200Val	Phe	200.0	Val	NM_001101	ACTB_HUMAN	PF00022;	ACTB
NM_001101.5(ACTB):c.439C>T (p.Arg147Cys)	ACTB	R147C	Baraitser-Winter syndrome 1	Pathogenic(Last reviewed: Dec 17, 2021)	criteria provided, single submitter	VCV001334712	7	5568275	7	5528644	1334712	1325606		NC_000007.14:5528643:G:A		NM_001101.5	p.Arg147Cys	Arg	147.0	Cys	NM_001101	ACTB_HUMAN	PF00022;	ACTB
NM_001101.5(ACTB):c.83G>A (p.Arg28Gln)	ACTB	R28Q	Baraitser-Winter syndrome 1	Likely pathogenic(Last reviewed: Jun 10, 2021)	criteria provided, single submitter	VCV001328552	7	5569206	7	5529575	1328552	1319217		NC_000007.14:5529574:C:T		NM_001101.5	p.Arg28Gln	Arg	28.0	Gln	NM_001101	ACTB_HUMAN	PF00022;	ACTB
NM_001101.5(ACTB):c.166G>T (p.Asp56Tyr)	ACTB	D56Y	Neurodevelopmental disorder	Likely pathogenic(Last reviewed: Sep 14, 2021)	criteria provided, single submitter	VCV001321972	7	5568989	7	5529358	1321972	1312290		NC_000007.14:5529357:C:A		NM_001101.5	p.Asp56Tyr	Asp	56.0	Tyr	NM_001101	ACTB_HUMAN	PF00022;	ACTB
NM_001101.5(ACTB):c.142G>T (p.Gly48Cys)	ACTB	G48C	Baraitser-Winter syndrome 1	Likely pathogenic(Last reviewed: Oct 2, 2021)	criteria provided, single submitter	VCV001320256	7	5569013	7	5529382	1320256	1310501		NC_000007.14:5529381:C:A		NM_001101.5	p.Gly48Cys	Gly	48.0	Cys	NM_001101	ACTB_HUMAN	PF00022;	ACTB
NM_001101.5(ACTB):c.484A>G (p.Thr162Ala)	ACTB	T162A	not provided	Pathogenic(Last reviewed: Sep 14, 2020)	criteria provided, single submitter	VCV001202044	7	5568230	7	5528599	1202044	1190686		NC_000007.14:5528598:T:C		NM_001101.5	p.Thr162Ala	Thr	162.0	Ala	NM_001101	ACTB_HUMAN	PF00022;	ACTB
NM_001101.5(ACTB):c.1045C>G (p.Leu349Val)	ACTB	L349V	not provided	Likely pathogenic(Last reviewed: Apr 8, 2020)	criteria provided, single submitter	VCV001200439	7	5567462	7	5527831	1200439	1190685		NC_000007.14:5527830:G:C		NM_001101.5	p.Leu349Val	Leu	349.0	Val	NM_001101	ACTB_HUMAN	PF00022;	ACTB
NM_001101.5(ACTB):c.158A>G (p.Tyr53Cys)	ACTB	Y53C	Baraitser-Winter syndrome 1|Developmental malformations-deafness-dystonia syndrome|not provided	Likely pathogenic(Last reviewed: Apr 1, 2022)	criteria provided, multiple submitters, no conflicts	VCV001196724	7	5568997	7	5529366	1196724	1187254		NC_000007.14:5529365:T:C		NM_001101.5	p.Tyr53Cys	Tyr	53.0	Cys	NM_001101	ACTB_HUMAN	PF00022;	ACTB
NM_001101.5(ACTB):c.586C>G (p.Arg196Gly)	ACTB	R196G	not provided	Pathogenic(Last reviewed: Aug 14, 2019)	criteria provided, single submitter	VCV001193058	7	5568128	7	5528497	1193058	1183995		NC_000007.14:5528496:G:C		NM_001101.5	p.Arg196Gly	Arg	196.0	Gly	NM_001101	ACTB_HUMAN	PF00022;	ACTB
NM_001101.5(ACTB):c.587G>T (p.Arg196Leu)	ACTB	R196L	ACTB-related BAFopathy	Likely pathogenic(Last reviewed: Jun 10, 2021)	criteria provided, single submitter	VCV001177326	7	5568127	7	5528496	1177326	1166651		NC_000007.14:5528495:C:A		NM_001101.5	p.Arg196Leu	Arg	196.0	Leu	NM_001101	ACTB_HUMAN	PF00022;	ACTB
NM_001101.5(ACTB):c.118C>T (p.His40Tyr)	ACTB	H40Y	ACTB-related BAFopathy|Baraitser-Winter syndrome 1	Likely pathogenic(Last reviewed: Feb 23, 2023)	criteria provided, multiple submitters, no conflicts	VCV001177325	7	5569171	7	5529540	1177325	1166652		NC_000007.14:5529539:G:A		NM_001101.5	p.His40Tyr	His	40.0	Tyr	NM_001101	ACTB_HUMAN	PF00022;	ACTB
NM_001101.5(ACTB):c.70G>A (p.Asp24Asn)	ACTB	D24N	ACTB-related BAFopathy	Likely pathogenic(Last reviewed: Jun 10, 2021)	criteria provided, single submitter	VCV001177309	7	5569219	7	5529588	1177309	1166653		NC_000007.14:5529587:C:T		NM_001101.5	p.Asp24Asn	Asp	24.0	Asn	NM_001101	ACTB_HUMAN	PF00022;	ACTB
NM_001101.5(ACTB):c.323C>A (p.Ala108Asp)	ACTB	A108D	Baraitser-Winter syndrome 1	Likely pathogenic(Last reviewed: Aug 28, 2021)	criteria provided, single submitter	VCV001066727	7	5568832	7	5529201	1066727	1055677		NC_000007.14:5529200:G:T		NM_001101.5	p.Ala108Asp	Ala	108.0	Asp	NM_001101	ACTB_HUMAN	PF00022;	ACTB
NM_001101.5(ACTB):c.547C>G (p.Arg183Gly)	ACTB	R183G	ACTB-related disorders	Likely pathogenic(Last reviewed: Jul 30, 2019)	criteria provided, single submitter	VCV000989344	7	5568167	7	5528536	989344	977230	rs104894003	NC_000007.14:5528535:G:C		NM_001101.5	p.Arg183Gly	Arg	183.0	Gly	NM_001101	ACTB_HUMAN	PF00022;	ACTB
NM_001101.5(ACTB):c.802G>T (p.Gly268Cys)	ACTB	G268C	ACTB-related disorders	Likely pathogenic(Last reviewed: Jul 30, 2019)	criteria provided, single submitter	VCV000989343	7	5567912	7	5528281	989343	977229	rs1554329269	NC_000007.14:5528280:C:A		NM_001101.5	p.Gly268Cys	Gly	268.0	Cys	NM_001101	ACTB_HUMAN	PF00022;	ACTB
NM_001101.5(ACTB):c.779C>A (p.Ala260Glu)	ACTB	A260E	Inborn genetic diseases	Likely pathogenic(Last reviewed: Nov 28, 2018)	criteria provided, single submitter	VCV000985268	7	5567935	7	5528304	985268	973609	rs1784808970	NC_000007.14:5528303:G:T		NM_001101.5	p.Ala260Glu	Ala	260.0	Glu	NM_001101	ACTB_HUMAN	PF00022;	ACTB
NM_001101.5(ACTB):c.931G>C (p.Asp311His)	ACTB	D311H	Baraitser-Winter syndrome 1	Likely pathogenic(Last reviewed: Sep 29, 2020)	no assertion criteria provided	VCV000982395	7	5567688	7	5528057	982395	970524	rs1784803432	NC_000007.14:5528056:C:G		NM_001101.5	p.Asp311His	Asp	311.0	His	NM_001101	ACTB_HUMAN	PF00022;	ACTB
NM_001101.5(ACTB):c.4G>T (p.Asp2Tyr)	ACTB	D2Y	Baraitser-Winter syndrome 1	Likely pathogenic(Last reviewed: Jan 16, 2020)	criteria provided, single submitter	VCV000976684	7	5569285	7	5529654	976684	964834	rs1784841309	NC_000007.14:5529653:C:A		NM_001101.5	p.Asp2Tyr	Asp	2.0	Tyr	NM_001101	ACTB_HUMAN	PF00022;	ACTB
NM_001101.5(ACTB):c.965C>G (p.Pro322Arg)	ACTB	P322R	Baraitser-Winter syndrome 1	Likely pathogenic(Last reviewed: Jan 16, 2020)	criteria provided, single submitter	VCV000976006	7	5567654	7	5528023	976006	964293	rs1784802825	NC_000007.14:5528022:G:C		NM_001101.5	p.Pro322Arg	Pro	322.0	Arg	NM_001101	ACTB_HUMAN	PF00022;	ACTB
NM_001101.5(ACTB):c.491C>A (p.Pro164His)	ACTB	P164H	Baraitser-Winter syndrome 1|Developmental malformations-deafness-dystonia syndrome	Likely pathogenic(Last reviewed: Sep 25, 2018)	criteria provided, single submitter	VCV000973260	7	5568223	7	5528592	973260	961609	rs1784814819	NC_000007.14:5528591:G:T		NM_001101.5	p.Pro164His	Pro	164.0	His	NM_001101	ACTB_HUMAN	PF00022;	ACTB
NM_001101.5(ACTB):c.173C>T (p.Ala58Val)	ACTB	A58V	Intellectual disability	Likely pathogenic(Last reviewed: Dec 1, 2017)	no assertion criteria provided	VCV000973113	7	5568982	7	5529351	973113	961450	rs1784832575	NC_000007.14:5529350:G:A		NM_001101.5	p.Ala58Val	Ala	58.0	Val	NM_001101	ACTB_HUMAN	PF00022;	ACTB
NM_001101.5(ACTB):c.7_8delinsTT (p.Asp3Phe)	ACTB	D3F	Baraitser-Winter syndrome 1	Likely pathogenic(Last reviewed: Aug 7, 2019)	criteria provided, single submitter	VCV000968546	7	5569281 - 5569282	7	5529650 - 5529651	968546	955181	rs1784841235	NC_000007.14:5529649:TC:AA		NM_001101.5	p.Asp3Phe	Asp	3.0	Phe	NM_001101	ACTB_HUMAN	PF00022;	ACTB
NM_001101.5(ACTB):c.166G>A (p.Asp56Asn)	ACTB	D56N	not provided	Likely pathogenic(Last reviewed: Jul 1, 2020)	criteria provided, single submitter	VCV000932625	7	5568989	7	5529358	932625	920779	rs1584263049	NC_000007.14:5529357:C:T		NM_001101.5	p.Asp56Asn	Asp	56.0	Asn	NM_001101	ACTB_HUMAN	PF00022;	ACTB
NM_001101.5(ACTB):c.325C>T (p.Pro109Ser)	ACTB	P109S	Baraitser-Winter syndrome 1|not provided	Likely pathogenic(Last reviewed: Jan 25, 2022)	criteria provided, multiple submitters, no conflicts	VCV000917875	7	5568830	7	5529199	917875	906195	rs1784829872	NC_000007.14:5529198:G:A		NM_001101.5	p.Pro109Ser	Pro	109.0	Ser	NM_001101	ACTB_HUMAN	PF00022;	ACTB
NM_001101.5(ACTB):c.73G>A (p.Asp25Asn)	ACTB	D25N	not provided	Likely pathogenic(Last reviewed: May 17, 2019)	criteria provided, single submitter	VCV000916078	7	5569216	7	5529585	916078	904289	rs1784839731	NC_000007.14:5529584:C:T		NM_001101.5	p.Asp25Asn	Asp	25.0	Asn	NM_001101	ACTB_HUMAN	PF00022;	ACTB
NM_001101.5(ACTB):c.583G>A (p.Glu195Lys)	ACTB	E195K	not provided	Likely pathogenic(Last reviewed: Aug 1, 2019)	criteria provided, single submitter	VCV000871390	7	5568131	7	5528500	871390	859616	rs1784813193	NC_000007.14:5528499:C:T		NM_001101.5	p.Glu195Lys	Glu	195.0	Lys	NM_001101	ACTB_HUMAN	PF00022;	ACTB
NM_001101.5(ACTB):c.1003C>T (p.Arg335Cys)	ACTB	R335C	not provided	Likely pathogenic(Last reviewed: Dec 1, 2019)	criteria provided, single submitter	VCV000871389	7	5567504	7	5527873	871389	859615	rs1784799038	NC_000007.14:5527872:G:A		NM_001101.5	p.Arg335Cys	Arg	335.0	Cys	NM_001101	ACTB_HUMAN	PF00022;	ACTB
NM_001101.5(ACTB):c.616C>T (p.Arg206Trp)	ACTB	R206W	Baraitser-Winter syndrome 1|not provided	Pathogenic(Last reviewed: Aug 13, 2021)	criteria provided, multiple submitters, no conflicts	VCV000860924	7	5568098	7	5528467	860924	833728	rs1057518071	NC_000007.14:5528466:G:A		NM_001101.5	p.Arg206Trp	Arg	206.0	Trp	NM_001101	ACTB_HUMAN	PF00022;	ACTB
NM_001101.5(ACTB):c.628C>T (p.Arg210Cys)	ACTB	R210C	Baraitser-Winter syndrome 1	Pathogenic(Last reviewed: Apr 26, 2019)	criteria provided, single submitter	VCV000807362	7	5568086	7	5528455	807362	798586	rs1584261979	NC_000007.14:5528454:G:A		NM_001101.5	p.Arg210Cys	Arg	210.0	Cys	NM_001101	ACTB_HUMAN	PF00022;	ACTB
NM_001101.5(ACTB):c.179G>A (p.Ser60Asn)	ACTB	S60N	Microcephaly|Abnormal brain morphology|Short stature	Likely pathogenic(Last reviewed: Jun 18, 2019)	criteria provided, single submitter	VCV000638167	7	5568976	7	5529345	638167	625988	rs755437923	NC_000007.14:5529344:C:T		NM_001101.5	p.Ser60Asn	Ser	60.0	Asn	NM_001101	ACTB_HUMAN	PF00022;	ACTB
NM_001101.5(ACTB):c.219C>G (p.His73Gln)	ACTB	H73Q	Baraitser-Winter syndrome 1|Developmental malformations-deafness-dystonia syndrome	Likely pathogenic(Last reviewed: Feb 14, 2017)	criteria provided, single submitter	VCV000620046	7	5568936	7	5529305	620046	611397		NC_000007.14:5529304:G:C		NM_001101.5	p.His73Gln	His	73.0	Gln	NM_001101	ACTB_HUMAN	PF00022;	ACTB
NM_001101.5(ACTB):c.19G>A (p.Ala7Thr)	ACTB	A7T	Intellectual disability|Baraitser-Winter syndrome 1	Likely pathogenic(Last reviewed: Aug 31, 2021)	criteria provided, multiple submitters, no conflicts	VCV000577358	7	5569270	7	5529639	577358	561995	rs1562720119	NC_000007.14:5529638:C:T		NM_001101.5	p.Ala7Thr	Ala	7.0	Thr	NM_001101	ACTB_HUMAN	PF00022;	ACTB
NM_001101.5(ACTB):c.495C>G (p.Ile165Met)	ACTB	I165M	not provided	Likely pathogenic(Last reviewed: Mar 9, 2018)	criteria provided, single submitter	VCV000561747	7	5568219	7	5528588	561747	552606	rs768401130	NC_000007.14:5528587:G:C		NM_001101.5	p.Ile165Met	Ile	165.0	Met	NM_001101	ACTB_HUMAN	PF00022;	ACTB
NM_001101.5(ACTB):c.773C>T (p.Pro258Leu)	ACTB	P258L	Inborn genetic diseases	Likely pathogenic(Last reviewed: Jun 5, 2018)	criteria provided, single submitter	VCV000545067	7	5567941	7	5528310	545067	535312	rs1554329281	NC_000007.14:5528309:G:A		NM_001101.5	p.Pro258Leu	Pro	258.0	Leu	NM_001101	ACTB_HUMAN	PF00022;	ACTB
NM_001101.5(ACTB):c.888C>G (p.Asn296Lys)	ACTB	N296K	Inborn genetic diseases	Likely pathogenic(Last reviewed: Apr 3, 2017)	criteria provided, single submitter	VCV000521672	7	5567731	7	5528100	521672	511714	rs769182426	NC_000007.14:5528099:G:C		NM_001101.5	p.Asn296Lys	Asn	296.0	Lys	NM_001101	ACTB_HUMAN	PF00022;	ACTB
NM_001101.5(ACTB):c.259C>G (p.His87Asp)	ACTB	H87D	Inborn genetic diseases	Pathogenic(Last reviewed: Aug 30, 2016)	criteria provided, single submitter	VCV000521266	7	5568896	7	5529265	521266	511717	rs1554329552	NC_000007.14:5529264:G:C		NM_001101.5	p.His87Asp	His	87.0	Asp	NM_001101	ACTB_HUMAN	PF00022;	ACTB
NM_001101.5(ACTB):c.217C>T (p.His73Tyr)	ACTB	H73Y	Baraitser-Winter syndrome 1|Neurodevelopmental delay	Pathogenic/Likely pathogenic(Last reviewed: Dec 11, 2017)	criteria provided, multiple submitters, no conflicts	VCV000520411	7	5568938	7	5529307	520411	511009	rs786205585	NC_000007.14:5529306:G:A		NM_001101.5	p.His73Tyr	His	73.0	Tyr	NM_001101	ACTB_HUMAN	PF00022;	ACTB
NM_001101.5(ACTB):c.113C>T (p.Pro38Leu)	ACTB	P38L	Baraitser-Winter syndrome 1	Likely pathogenic(Last reviewed: Jul 14, 2021)	criteria provided, single submitter	VCV000466230	7	5569176	7	5529545	466230	457811	rs1554329646	NC_000007.14:5529544:G:A		NM_001101.5	p.Pro38Leu	Pro	38.0	Leu	NM_001101	ACTB_HUMAN	PF00022;	ACTB
NM_001101.5(ACTB):c.258G>C (p.Trp86Cys)	ACTB	W86C	not provided	Likely pathogenic(Last reviewed: Dec 19, 2017)	criteria provided, single submitter	VCV000451798	7	5568897	7	5529266	451798	444145	rs1554329554	NC_000007.14:5529265:C:G		NM_001101.5	p.Trp86Cys	Trp	86.0	Cys	NM_001101	ACTB_HUMAN	PF00022;	ACTB
NM_001101.5(ACTB):c.826G>A (p.Glu276Lys)	ACTB	E276K	not provided|Baraitser-Winter syndrome 1	Pathogenic/Likely pathogenic(Last reviewed: Jun 28, 2023)	criteria provided, multiple submitters, no conflicts	VCV000449190	7	5567793	7	5528162	449190	444144	rs1554329216	NC_000007.14:5528161:C:T		NM_001101.5	p.Glu276Lys	Glu	276.0	Lys	NM_001101	ACTB_HUMAN	PF00022;	ACTB
NM_001101.5(ACTB):c.527T>C (p.Leu176Pro)	ACTB	L176P	Baraitser-Winter syndrome 1	Likely pathogenic(Last reviewed: Sep 11, 2017)	criteria provided, single submitter	VCV000446430	7	5568187	7	5528556	446430	439880	rs1554329331	NC_000007.14:5528555:A:G		NM_001101.5	p.Leu176Pro	Leu	176.0	Pro	NM_001101	ACTB_HUMAN	PF00022;	ACTB
NM_001101.5(ACTB):c.350A>T (p.Glu117Val)	ACTB	E117V	Baraitser-Winter syndrome 1	Pathogenic(Last reviewed: Jun 1, 2016)	no assertion criteria provided	VCV000438274	7	5568805	7	5529174	438274	431917	rs1554329516	NC_000007.14:5529173:T:A		NM_001101.5	p.Glu117Val	Glu	117.0	Val	NM_001101	ACTB_HUMAN	PF00022;	ACTB
NM_001101.5(ACTB):c.1013C>T (p.Ser338Phe)	ACTB	S338F	Baraitser-Winter syndrome 1	Likely pathogenic(Last reviewed: Nov 24, 2016)	no assertion criteria provided	VCV000438273	7	5567494	7	5527863	438273	431916	rs1554329113	NC_000007.14:5527862:G:A		NM_001101.5	p.Ser338Phe	Ser	338.0	Phe	NM_001101	ACTB_HUMAN	PF00022;	ACTB
NM_001101.5(ACTB):c.351G>T (p.Glu117Asp)	ACTB	E117D	Baraitser-Winter syndrome 1	Pathogenic(Last reviewed: Aug 1, 2017)	criteria provided, single submitter	VCV000431099	7	5568804	7	5529173	431099	424622	rs765265404	NC_000007.14:5529172:C:A		NM_001101.5	p.Glu117Asp	Glu	117.0	Asp	NM_001101	ACTB_HUMAN	PF00022;	ACTB
NM_001101.5(ACTB):c.215A>G (p.Glu72Gly)	ACTB	E72G	not provided	Likely pathogenic(Last reviewed: May 4, 2017)	criteria provided, single submitter	VCV000429359	7	5568940	7	5529309	429359	421638	rs1131691341	NC_000007.14:5529308:T:C		NM_001101.5	p.Glu72Gly	Glu	72.0	Gly	NM_001101	ACTB_HUMAN	PF00022;	ACTB
NM_001101.5(ACTB):c.629G>A (p.Arg210His)	ACTB	R210H	Baraitser-Winter syndrome 1|ACTB-related BAFopathy|not provided	Pathogenic/Likely pathogenic(Last reviewed: Jun 22, 2022)	criteria provided, multiple submitters, no conflicts	VCV000418804	7	5568085	7	5528454	418804	407161	rs1064793444	NC_000007.14:5528453:C:T		NM_001101.5	p.Arg210His	Arg	210.0	His	NM_001101	ACTB_HUMAN	PF00022;	ACTB
NM_001101.5(ACTB):c.1020G>C (p.Trp340Cys)	ACTB	W340C	not provided	Likely pathogenic(Last reviewed: Jun 16, 2016)	criteria provided, single submitter	VCV000372965	7	5567487	7	5527856	372965	359791	rs886041790	NC_000007.14:5527855:C:G		NM_001101.5	p.Trp340Cys	Trp	340.0	Cys	NM_001101	ACTB_HUMAN	PF00022;	ACTB
NM_001101.5(ACTB):c.479C>T (p.Thr160Ile)	ACTB	T160I	not provided	Likely pathogenic(Last reviewed: Mar 1, 2016)	criteria provided, single submitter	VCV000372917	7	5568235	7	5528604	372917	359647	rs1057518073	NC_000007.14:5528603:G:A		NM_001101.5	p.Thr160Ile	Thr	160.0	Ile	NM_001101	ACTB_HUMAN	PF00022;	ACTB
NM_001101.5(ACTB):c.616C>G (p.Arg206Gly)	ACTB	R206G	not provided	Likely pathogenic(Last reviewed: Feb 29, 2016)	criteria provided, single submitter	VCV000372914	7	5568098	7	5528467	372914	359806	rs1057518071	NC_000007.14:5528466:G:C		NM_001101.5	p.Arg206Gly	Arg	206.0	Gly	NM_001101	ACTB_HUMAN	PF00022;	ACTB
NM_001101.5(ACTB):c.868C>T (p.Arg290Cys)	ACTB	R290C	not provided	Likely pathogenic(Last reviewed: Jan 11, 2016)	criteria provided, single submitter	VCV000372616	7	5567751	7	5528120	372616	359802	rs1057517888	NC_000007.14:5528119:G:A		NM_001101.5	p.Arg290Cys	Arg	290.0	Cys	NM_001101	ACTB_HUMAN	PF00022;	ACTB
NM_001101.5(ACTB):c.1020G>T (p.Trp340Cys)	ACTB	W340C	not provided	Pathogenic(Last reviewed: Jun 5, 2018)	criteria provided, single submitter	VCV000280619	7	5567487	7	5527856	280619	264236	rs886041790	NC_000007.14:5527855:C:A		NM_001101.5	p.Trp340Cys	Trp	340.0	Cys	NM_001101	ACTB_HUMAN	PF00022;	ACTB
NM_001101.5(ACTB):c.127G>A (p.Val43Met)	ACTB	V43M	not provided	Pathogenic(Last reviewed: Feb 7, 2023)	criteria provided, single submitter	VCV000279939	7	5569028	7	5529397	279939	264369	rs886041267	NC_000007.14:5529396:C:T		NM_001101.5	p.Val43Met	Val	43.0	Met	NM_001101	ACTB_HUMAN	PF00022;	ACTB
NM_001101.5(ACTB):c.597C>G (p.Ser199Arg)	ACTB	S199R	not provided	Likely pathogenic(Last reviewed: Oct 17, 2016)	criteria provided, single submitter	VCV000279938	7	5568117	7	5528486	279938	264342	rs886041266	NC_000007.14:5528485:G:C		NM_001101.5	p.Ser199Arg	Ser	199.0	Arg	NM_001101	ACTB_HUMAN	PF00022;	ACTB
NM_001101.5(ACTB):c.617G>A (p.Arg206Gln)	ACTB	R206Q	Inborn genetic diseases|not provided|Baraitser-Winter syndrome 1|See cases	Pathogenic/Likely pathogenic(Last reviewed: Aug 30, 2023)	criteria provided, multiple submitters, no conflicts	VCV000265318	7	5568097	7	5528466	265318	259867	rs886039472	NC_000007.14:5528465:C:T		NM_001101.5	p.Arg206Gln	Arg	206.0	Gln	NM_001101	ACTB_HUMAN	PF00022;	ACTB
NM_001101.5(ACTB):c.802G>C (p.Gly268Arg)	ACTB	G268R	Baraitser-Winter syndrome 1	Pathogenic	no assertion criteria provided	VCV000264642	7	5567912	7	5528281	264642	259236	rs1554329269	NC_000007.14:5528280:C:G		NM_001101.5	p.Gly268Arg	Gly	268.0	Arg	NM_001101	ACTB_HUMAN	PF00022;	ACTB
NM_001101.5(ACTB):c.217C>G (p.His73Asp)	ACTB	H73D	not provided	Likely pathogenic	no assertion criteria provided	VCV000191218	7	5568938	7	5529307	191218	189021	rs786205585	NC_000007.14:5529306:G:C		NM_001101.5	p.His73Asp	His	73.0	Asp	NM_001101	ACTB_HUMAN	PF00022;	ACTB
NM_001101.5(ACTB):c.64G>A (p.Ala22Thr)	ACTB	A22T	Baraitser-Winter syndrome 1	Likely pathogenic(Last reviewed: Aug 15, 2013)	criteria provided, single submitter	VCV000128262	7	5569225	7	5529594	128262	133711	rs587780273	NC_000007.14:5529593:C:T		NM_001101.5	p.Ala22Thr	Ala	22.0	Thr	NM_001101	ACTB_HUMAN	PF00022;	ACTB
NM_001101.5(ACTB):c.625G>A (p.Val209Met)	ACTB	V209M	ACTB-related BAFopathy|Inborn genetic diseases|not provided|Baraitser-Winter syndrome 1	Pathogenic/Likely pathogenic(Last reviewed: May 23, 2023)	criteria provided, multiple submitters, no conflicts	VCV000127172	7	5568089	7	5528458	127172	132670	rs587779777	NC_000007.14:5528457:C:T		NM_001101.5	p.Val209Met	Val	209.0	Met	NM_001101	ACTB_HUMAN	PF00022;	ACTB
NM_001101.5(ACTB):c.611C>G (p.Ala204Gly)	ACTB	A204G	Baraitser-Winter syndrome 1	Pathogenic(Last reviewed: Apr 20, 2017)	criteria provided, single submitter	VCV000127171	7	5568103	7	5528472	127171	132669	rs587779776	NC_000007.14:5528471:G:C		NM_001101.5	p.Ala204Gly	Ala	204.0	Gly	NM_001101	ACTB_HUMAN	PF00022;	ACTB
NM_001101.5(ACTB):c.586C>A (p.Arg196Ser)	ACTB	R196S	Baraitser-Winter syndrome 1	Pathogenic(Last reviewed: Apr 15, 2014)	no assertion criteria provided	VCV000127170	7	5568128	7	5528497	127170	132668	rs281875333	NC_000007.14:5528496:G:T		NM_001101.5	p.Arg196Ser	Arg	196.0	Ser	NM_001101	ACTB_HUMAN	PF00022;	ACTB
NM_001101.5(ACTB):c.446C>T (p.Thr149Ile)	ACTB	T149I	Baraitser-Winter syndrome 1	Pathogenic(Last reviewed: Apr 15, 2014)	no assertion criteria provided	VCV000127169	7	5568268	7	5528637	127169	132667	rs587779775	NC_000007.14:5528636:G:A		NM_001101.5	p.Thr149Ile	Thr	149.0	Ile	NM_001101	ACTB_HUMAN	PF00022;	ACTB
NM_001101.5(ACTB):c.359C>T (p.Thr120Ile)	ACTB	T120I	Baraitser-Winter syndrome 1	Pathogenic(Last reviewed: Jul 23, 2014)	no assertion criteria provided	VCV000127168	7	5568796	7	5529165	127168	132666	rs587779774	NC_000007.14:5529164:G:A		NM_001101.5	p.Thr120Ile	Thr	120.0	Ile	NM_001101	ACTB_HUMAN	PF00022;	ACTB
NM_001101.5(ACTB):c.356T>C (p.Met119Thr)	ACTB	M119T	not provided	Pathogenic(Last reviewed: Jun 29, 2023)	criteria provided, single submitter	VCV000127167	7	5568799	7	5529168	127167	132665	rs587779773	NC_000007.14:5529167:A:G		NM_001101.5	p.Met119Thr	Met	119.0	Thr	NM_001101	ACTB_HUMAN	PF00022;	ACTB
NM_001101.5(ACTB):c.34A>C (p.Asn12His)	ACTB	N12H	Baraitser-Winter syndrome 1	Pathogenic(Last reviewed: Apr 15, 2014)	no assertion criteria provided	VCV000127166	7	5569255	7	5529624	127166	132664	rs281875331	NC_000007.14:5529623:T:G		NM_001101.5	p.Asn12His	Asn	12.0	His	NM_001101	ACTB_HUMAN	PF00022;	ACTB
NM_001101.5(ACTB):c.224T>C (p.Ile75Thr)	ACTB	I75T	not provided	Likely pathogenic(Last reviewed: Oct 19, 2017)	criteria provided, single submitter	VCV000127164	7	5568931	7	5529300	127164	132662	rs587779771	NC_000007.14:5529299:A:G		NM_001101.5	p.Ile75Thr	Ile	75.0	Thr	NM_001101	ACTB_HUMAN	PF00022;	ACTB
NM_001101.5(ACTB):c.220G>A (p.Gly74Ser)	ACTB	G74S	not provided|Baraitser-Winter syndrome 1	Likely pathogenic(Last reviewed: Aug 26, 2021)	criteria provided, multiple submitters, no conflicts	VCV000127163	7	5568935	7	5529304	127163	132661	rs587779770	NC_000007.14:5529303:C:T		NM_001101.5	p.Gly74Ser	Gly	74.0	Ser	NM_001101	ACTB_HUMAN	PF00022;	ACTB
NM_001101.5(ACTB):c.209C>T (p.Pro70Leu)	ACTB	P70L	not provided|Baraitser-Winter syndrome 1	Pathogenic/Likely pathogenic(Last reviewed: Jun 24, 2022)	criteria provided, multiple submitters, no conflicts	VCV000127162	7	5568946	7	5529315	127162	132660	rs587779769	NC_000007.14:5529314:G:A		NM_001101.5	p.Pro70Leu	Pro	70.0	Leu	NM_001101	ACTB_HUMAN	PF00022;	ACTB
NM_001101.5(ACTB):c.193C>T (p.Leu65Phe)	ACTB	L65F	not provided	Likely pathogenic(Last reviewed: Sep 2, 2022)	criteria provided, single submitter	VCV000127161	7	5568962	7	5529331	127161	132659	rs281875332	NC_000007.14:5529330:G:A		NM_001101.5	p.Leu65Phe	Leu	65.0	Phe	NM_001101	ACTB_HUMAN	PF00022;	ACTB
NM_001101.5(ACTB):c.349G>A (p.Glu117Lys)	ACTB	E117K	Baraitser-Winter syndrome 1	Pathogenic(Last reviewed: Apr 15, 2014)	no assertion criteria provided	VCV000066051	7	5568806	7	5529175	66051	76956	rs397515470	NC_000007.14:5529174:C:T		NM_001101.5	p.Glu117Lys	Glu	117.0	Lys	NM_001101	ACTB_HUMAN	PF00022;	ACTB
NM_001101.5(ACTB):c.34A>G (p.Asn12Asp)	ACTB	N12D	Baraitser-Winter syndrome 1	Pathogenic(Last reviewed: Feb 26, 2012)	no assertion criteria provided	VCV000029602	7	5569255	7	5529624	29602	38556	rs281875331	NC_000007.14:5529623:T:C		NM_001101.5	p.Asn12Asp	Asn	12.0	Asp	NM_001101	ACTB_HUMAN	PF00022;	ACTB
NM_001101.5(ACTB):c.193C>G (p.Leu65Val)	ACTB	L65V	Baraitser-Winter syndrome 1	Pathogenic(Last reviewed: Feb 26, 2012)	no assertion criteria provided	VCV000029601	7	5568962	7	5529331	29601	38555	rs281875332	NC_000007.14:5529330:G:C		NM_001101.5	p.Leu65Val	Leu	65.0	Val	NM_001101	ACTB_HUMAN	PF00022;	ACTB
NM_001101.5(ACTB):c.586C>T (p.Arg196Cys)	ACTB	R196C	not provided|Baraitser-Winter syndrome 1	Pathogenic(Last reviewed: Aug 23, 2022)	criteria provided, multiple submitters, no conflicts	VCV000029600	7	5568128	7	5528497	29600	38554	rs281875333	NC_000007.14:5528496:G:A		NM_001101.5	p.Arg196Cys	Arg	196.0	Cys	NM_001101	ACTB_HUMAN	PF00022;	ACTB
NM_001101.5(ACTB):c.587G>A (p.Arg196His)	ACTB	R196H	not provided|Baraitser-Winter syndrome 1	Pathogenic(Last reviewed: Mar 24, 2022)	criteria provided, multiple submitters, no conflicts	VCV000029599	7	5568127	7	5528496	29599	38553	rs281875334	NC_000007.14:5528495:C:T		NM_001101.5	p.Arg196His	Arg	196.0	His	NM_001101	ACTB_HUMAN	PF00022;	ACTB
NM_001101.5(ACTB):c.547C>T (p.Arg183Trp)	ACTB	R183W	ACTB-related BAFopathy|Inborn genetic diseases|not provided|Baraitser-Winter syndrome 1|Developmental malformations-deafness-dystonia syndrome	Pathogenic(Last reviewed: Dec 7, 2022)	criteria provided, multiple submitters, no conflicts	VCV000018275	7	5568167	7	5528536	18275	33314	rs104894003	NC_000007.14:5528535:G:A		NM_001101.5	p.Arg183Trp	Arg	183.0	Trp	NM_001101	ACTB_HUMAN	PF00022;	ACTB
NM_001614.5(ACTG1):c.151G>A (p.Asp51Asn)	ACTG1	D51N	Autosomal dominant nonsyndromic hearing loss 20	Likely pathogenic(Last reviewed: Feb 23, 2023)	criteria provided, single submitter	VCV002444245	17	79479141	17	81512115	2444245	2417978		NC_000017.11:81512114:C:T		NM_001614.5	p.Asp51Asn	Asp	51.0	Asn	NM_001614	ACTG_HUMAN	PF00022;	ACTG1
NM_001614.5(ACTG1):c.431C>T (p.Ala144Val)	ACTG1	A144V	Baraitser-winter syndrome 2|Autosomal dominant nonsyndromic hearing loss 20	Likely pathogenic(Last reviewed: Jun 14, 2022)	criteria provided, single submitter	VCV001994494	17	79478585	17	81511559	1994494	2056294		NC_000017.11:81511558:G:A		NM_001614.5	p.Ala144Val	Ala	144.0	Val	NM_001614	ACTG_HUMAN	PF00022;	ACTG1
NM_001614.5(ACTG1):c.824A>T (p.His275Leu)	ACTG1	H275L	not provided	Likely pathogenic(Last reviewed: May 27, 2022)	criteria provided, single submitter	VCV001687657	17	79478113	17	81511087	1687657	1679952		NC_000017.11:81511086:T:A		NM_001614.5	p.His275Leu	His	275.0	Leu	NM_001614	ACTG_HUMAN	PF00022;	ACTG1
NM_001614.5(ACTG1):c.434C>T (p.Ser145Phe)	ACTG1	S145F	Autosomal dominant nonsyndromic hearing loss 20	Likely pathogenic(Last reviewed: May 4, 2022)	criteria provided, single submitter	VCV001685234	17	79478582	17	81511556	1685234	1677255		NC_000017.11:81511555:G:A		NM_001614.5	p.Ser145Phe	Ser	145.0	Phe	NM_001614	ACTG_HUMAN	PF00022;	ACTG1
NM_001614.5(ACTG1):c.848T>C (p.Met283Thr)	ACTG1	M283T	Autosomal dominant nonsyndromic hearing loss 20	Likely pathogenic(Last reviewed: Feb 28, 2023)	criteria provided, multiple submitters, no conflicts	VCV001526065	17	79478089	17	81511063	1526065	1517469		NC_000017.11:81511062:A:G		NM_001614.5	p.Met283Thr	Met	283.0	Thr	NM_001614	ACTG_HUMAN	PF00022;	ACTG1
NM_001614.5(ACTG1):c.1013C>G (p.Ser338Trp)	ACTG1	S338W	Autosomal dominant nonsyndromic hearing loss 20|Baraitser-winter syndrome 2	Likely pathogenic(Last reviewed: Sep 17, 2021)	criteria provided, single submitter	VCV001483014	17	79477831	17	81510805	1483014	1464997		NC_000017.11:81510804:G:C		NM_001614.5	p.Ser338Trp	Ser	338.0	Trp	NM_001614	ACTG_HUMAN	PF00022;	ACTG1
NM_001614.5(ACTG1):c.459G>A (p.Met153Ile)	ACTG1	M153I	Baraitser-winter syndrome 2	Likely pathogenic(Last reviewed: Feb 20, 2020)	criteria provided, single submitter	VCV001333817	17	79478557	17	81511531	1333817	1324587		NC_000017.11:81511530:C:T		NM_001614.5	p.Met153Ile	Met	153.0	Ile	NM_001614	ACTG_HUMAN	PF00022;	ACTG1
NM_001614.5(ACTG1):c.830C>T (p.Thr277Ile)	ACTG1	T277I	Autosomal dominant nonsyndromic hearing loss 20	Pathogenic(Last reviewed: Feb 24, 2021)	criteria provided, single submitter	VCV001175712	17	79478107	17	81511081	1175712	1165204		NC_000017.11:81511080:G:A		NM_001614.5	p.Thr277Ile	Thr	277.0	Ile	NM_001614	ACTG_HUMAN	PF00022;	ACTG1
NM_001614.5(ACTG1):c.826G>A (p.Glu276Lys)	ACTG1	E276K	Autosomal dominant nonsyndromic hearing loss 20	Likely pathogenic(Last reviewed: Oct 15, 2019)	criteria provided, single submitter	VCV001174527	17	79478111	17	81511085	1174527	1163810		NC_000017.11:81511084:C:T		NM_001614.5	p.Glu276Lys	Glu	276.0	Lys	NM_001614	ACTG_HUMAN	PF00022;	ACTG1
NM_001614.5(ACTG1):c.440G>A (p.Arg147His)	ACTG1	R147H	Autosomal dominant nonsyndromic hearing loss 20	Likely pathogenic(Last reviewed: Nov 8, 2018)	criteria provided, single submitter	VCV001174523	17	79478576	17	81511550	1174523	1163811		NC_000017.11:81511549:C:T		NM_001614.5	p.Arg147His	Arg	147.0	His	NM_001614	ACTG_HUMAN	PF00022;	ACTG1
NM_001614.5(ACTG1):c.209C>T (p.Pro70Leu)	ACTG1	P70L	Baraitser-winter syndrome 2	Pathogenic(Last reviewed: Apr 25, 2019)	criteria provided, single submitter	VCV001065444	17	79479083	17	81512057	1065444	1053803		NC_000017.11:81512056:G:A		NM_001614.5	p.Pro70Leu	Pro	70.0	Leu	NM_001614	ACTG_HUMAN	PF00022;	ACTG1
NM_001614.5(ACTG1):c.439C>T (p.Arg147Cys)	ACTG1	R147C	Baraitser-winter syndrome 2	Likely pathogenic	no assertion criteria provided	VCV001012294	17	79478577	17	81511551	1012294	1000024	rs2031775804	NC_000017.11:81511550:G:A		NM_001614.5	p.Arg147Cys	Arg	147.0	Cys	NM_001614	ACTG_HUMAN	PF00022;	ACTG1
NM_001614.5(ACTG1):c.493A>G (p.Ile165Val)	ACTG1	I165V	Autosomal dominant nonsyndromic hearing loss 20	Likely pathogenic(Last reviewed: Aug 26, 2021)	criteria provided, single submitter	VCV000978237	17	79478523	17	81511497	978237	966363	rs2031770749	NC_000017.11:81511496:T:C		NM_001614.5	p.Ile165Val	Ile	165.0	Val	NM_001614	ACTG_HUMAN	PF00022;	ACTG1
NM_001614.5(ACTG1):c.354G>T (p.Lys118Asn)	ACTG1	K118N	not provided	Pathogenic(Last reviewed: Oct 1, 2019)	criteria provided, single submitter	VCV000871523	17	79478938	17	81511912	871523	860451	rs267606630	NC_000017.11:81511911:C:A		NM_001614.5	p.Lys118Asn	Lys	118.0	Asn	NM_001614	ACTG_HUMAN	PF00022;	ACTG1
NM_001614.5(ACTG1):c.628C>T (p.Arg210Cys)	ACTG1	R210C	Baraitser-winter syndrome 2	Pathogenic(Last reviewed: Oct 21, 2020)	criteria provided, single submitter	VCV000813525	17	79478388	17	81511362	813525	801920	rs2031759596	NC_000017.11:81511361:G:A		NM_001614.5	p.Arg210Cys	Arg	210.0	Cys	NM_001614	ACTG_HUMAN	PF00022;	ACTG1
NM_001614.5(ACTG1):c.547C>T (p.Arg183Trp)	ACTG1	R183W	Baraitser-winter syndrome 2|Autosomal dominant nonsyndromic hearing loss 20|not provided	Likely pathogenic(Last reviewed: Oct 13, 2022)	criteria provided, multiple submitters, no conflicts	VCV000808333	17	79478469	17	81511443	808333	797625	rs1362994447	NC_000017.11:81511442:G:A		NM_001614.5	p.Arg183Trp	Arg	183.0	Trp	NM_001614	ACTG_HUMAN	PF00022;	ACTG1
NM_001614.5(ACTG1):c.728C>T (p.Pro243Leu)	ACTG1	P243L	Baraitser-winter syndrome 2	Likely pathogenic(Last reviewed: Jul 30, 2018)	criteria provided, single submitter	VCV000807363	17	79478288	17	81511262	807363	798725	rs1598548256	NC_000017.11:81511261:G:A		NM_001614.5	p.Pro243Leu	Pro	243.0	Leu	NM_001614	ACTG_HUMAN	PF00022;	ACTG1
NM_001614.5(ACTG1):c.608C>T (p.Thr203Met)	ACTG1	T203M	Autosomal dominant nonsyndromic hearing loss 20	Likely pathogenic(Last reviewed: May 28, 2019)	criteria provided, single submitter	VCV000803470	17	79478408	17	81511382	803470	791845	rs281875327	NC_000017.11:81511381:G:A		NM_001614.5	p.Thr203Met	Thr	203.0	Met	NM_001614	ACTG_HUMAN	PF00022;	ACTG1
NM_001614.5(ACTG1):c.1002G>C (p.Glu334Asp)	ACTG1	E334D	Rare genetic deafness	Likely pathogenic(Last reviewed: May 23, 2018)	criteria provided, single submitter	VCV000667399	17	79477842	17	81510816	667399	654838	rs113262912	NC_000017.11:81510815:C:G		NM_001614.5	p.Glu334Asp	Glu	334.0	Asp	NM_001614	ACTG_HUMAN	PF00022;	ACTG1
NM_001614.5(ACTG1):c.277G>A (p.Glu93Lys)	ACTG1	E93K	not provided	Likely pathogenic(Last reviewed: Jun 5, 2018)	criteria provided, single submitter	VCV000561398	17	79479015	17	81511989	561398	553020	rs1568062529	NC_000017.11:81511988:C:T		NM_001614.5	p.Glu93Lys	Glu	93.0	Lys	NM_001614	ACTG_HUMAN	PF00022;	ACTG1
NM_001614.5(ACTG1):c.847A>G (p.Met283Val)	ACTG1	M283V	not provided	Likely pathogenic(Last reviewed: Apr 7, 2021)	criteria provided, single submitter	VCV000546156	17	79478090	17	81511064	546156	536960	rs1555666509	NC_000017.11:81511063:T:C		NM_001614.5	p.Met283Val	Met	283.0	Val	NM_001614	ACTG_HUMAN	PF00022;	ACTG1
NM_001614.5(ACTG1):c.206A>G (p.Tyr69Cys)	ACTG1	Y69C	Inborn genetic diseases	Likely pathogenic(Last reviewed: Nov 8, 2017)	criteria provided, single submitter	VCV000522139	17	79479086	17	81512060	522139	512337	rs781953399	NC_000017.11:81512059:T:C		NM_001614.5	p.Tyr69Cys	Tyr	69.0	Cys	NM_001614	ACTG_HUMAN	PF00022;	ACTG1
NM_001614.5(ACTG1):c.1004G>A (p.Arg335His)	ACTG1	R335H	Inborn genetic diseases|Neurodevelopmental delay|Baraitser-winter syndrome 2	Pathogenic/Likely pathogenic(Last reviewed: Mar 7, 2022)	criteria provided, multiple submitters, no conflicts	VCV000520655	17	79477840	17	81510814	520655	512336	rs1555666392	NC_000017.11:81510813:C:T		NM_001614.5	p.Arg335His	Arg	335.0	His	NM_001614	ACTG_HUMAN	PF00022;	ACTG1
NM_001614.5(ACTG1):c.617G>A (p.Arg206Gln)	ACTG1	R206Q	Autosomal dominant nonsyndromic hearing loss 20|Baraitser-winter syndrome 2|Rare genetic deafness	Likely pathogenic(Last reviewed: Oct 26, 2022)	criteria provided, multiple submitters, no conflicts	VCV000517300	17	79478399	17	81511373	517300	508742	rs1555666715	NC_000017.11:81511372:C:T		NM_001614.5	p.Arg206Gln	Arg	206.0	Gln	NM_001614	ACTG_HUMAN	PF00022;	ACTG1
NM_001614.5(ACTG1):c.457A>G (p.Met153Val)	ACTG1	M153V	Autosomal dominant nonsyndromic hearing loss 20|Baraitser-winter syndrome 2	Likely pathogenic(Last reviewed: Aug 28, 2021)	criteria provided, single submitter	VCV000473006	17	79478559	17	81511533	473006	467703	rs1555666789	NC_000017.11:81511532:T:C		NM_001614.5	p.Met153Val	Met	153.0	Val	NM_001614	ACTG_HUMAN	PF00022;	ACTG1
NM_001614.5(ACTG1):c.611C>G (p.Ala204Gly)	ACTG1	A204G	Baraitser-winter syndrome 2|not provided	Likely pathogenic(Last reviewed: Jul 14, 2020)	criteria provided, multiple submitters, no conflicts	VCV000452404	17	79478405	17	81511379	452404	445921	rs11549225	NC_000017.11:81511378:G:C		NM_001614.5	p.Ala204Gly	Ala	204.0	Gly	NM_001614	ACTG_HUMAN	PF00022;	ACTG1
NM_001614.5(ACTG1):c.430G>A (p.Ala144Thr)	ACTG1	A144T	Baraitser-winter syndrome 2	Likely pathogenic(Last reviewed: May 3, 2016)	criteria provided, single submitter	VCV000434079	17	79478586	17	81511560	434079	430029	rs11549196	NC_000017.11:81511559:C:T		NM_001614.5	p.Ala144Thr	Ala	144.0	Thr	NM_001614	ACTG_HUMAN	PF00022;	ACTG1
NM_001614.5(ACTG1):c.637A>C (p.Lys213Gln)	ACTG1	K213Q	not provided	Likely pathogenic(Last reviewed: Feb 7, 2017)	criteria provided, single submitter	VCV000392927	17	79478379	17	81511353	392927	376661	rs1057524703	NC_000017.11:81511352:T:G		NM_001614.5	p.Lys213Gln	Lys	213.0	Gln	NM_001614	ACTG_HUMAN	PF00022;	ACTG1
NM_001614.5(ACTG1):c.118C>T (p.His40Tyr)	ACTG1	H40Y	Baraitser-winter syndrome 2	Likely pathogenic(Last reviewed: Sep 24, 2014)	no assertion criteria provided	VCV000374385	17	79479263	17	81512237	374385	361230	rs1057518673	NC_000017.11:81512236:G:A		NM_001614.5	p.His40Tyr	His	40.0	Tyr	NM_001614	ACTG_HUMAN	PF00022;	ACTG1
NM_001614.5(ACTG1):c.863A>G (p.Asp288Gly)	ACTG1	D288G	not provided	Likely pathogenic(Last reviewed: May 4, 2016)	criteria provided, single submitter	VCV000280578	17	79478074	17	81511048	280578	264813	rs886041756	NC_000017.11:81511047:T:C		NM_001614.5	p.Asp288Gly	Asp	288.0	Gly	NM_001614	ACTG_HUMAN	PF00022;	ACTG1
NM_001614.5(ACTG1):c.131T>A (p.Met44Lys)	ACTG1	M44K	not provided	Likely pathogenic(Last reviewed: Jun 5, 2015)	criteria provided, single submitter	VCV000279955	17	79479161	17	81512135	279955	265042	rs886041280	NC_000017.11:81512134:A:T		NM_001614.5	p.Met44Lys	Met	44.0	Lys	NM_001614	ACTG_HUMAN	PF00022;	ACTG1
NM_001614.5(ACTG1):c.598T>A (p.Phe200Ile)	ACTG1	F200I	Baraitser-winter syndrome 2	Likely pathogenic(Last reviewed: Jun 28, 2013)	criteria provided, single submitter	VCV000128266	17	79478418	17	81511392	128266	133715	rs587780275	NC_000017.11:81511391:A:T		NM_001614.5	p.Phe200Ile	Phe	200.0	Ile	NM_001614	ACTG_HUMAN	PF00022;	ACTG1
NM_001614.5(ACTG1):c.766C>T (p.Arg256Trp)	ACTG1	R256W	Baraitser-winter syndrome 2	Pathogenic(Last reviewed: Dec 2, 2015)	criteria provided, single submitter	VCV000029590	17	79478250	17	81511224	29590	38544	rs281875329	NC_000017.11:81511223:G:A		NM_001614.5	p.Arg256Trp	Arg	256.0	Trp	NM_001614	ACTG_HUMAN	PF00022;	ACTG1
NM_001614.5(ACTG1):c.760C>T (p.Arg254Trp)	ACTG1	R254W	Autosomal dominant nonsyndromic hearing loss 20|Baraitser-winter syndrome 2|not provided|Baraitser-winter syndrome 2|Autosomal dominant nonsyndromic hearing loss 20	Pathogenic/Likely pathogenic(Last reviewed: Nov 12, 2022)	criteria provided, multiple submitters, no conflicts	VCV000029589	17	79478256	17	81511230	29589	38543	rs281875328	NC_000017.11:81511229:G:A		NM_001614.5	p.Arg254Trp	Arg	254.0	Trp	NM_001614	ACTG_HUMAN	PF00022;	ACTG1
NM_001614.5(ACTG1):c.608C>A (p.Thr203Lys)	ACTG1	T203K	Baraitser-winter syndrome 2	Pathogenic(Last reviewed: Feb 26, 2012)	no assertion criteria provided	VCV000029588	17	79478408	17	81511382	29588	38542	rs281875327	NC_000017.11:81511381:G:T		NM_001614.5	p.Thr203Lys	Thr	203.0	Lys	NM_001614	ACTG_HUMAN	PF00022;	ACTG1
NM_001614.5(ACTG1):c.404C>T (p.Ala135Val)	ACTG1	A135V	Autosomal dominant nonsyndromic hearing loss 20|Baraitser-winter syndrome 2|not provided	Pathogenic/Likely pathogenic(Last reviewed: Dec 24, 2021)	criteria provided, multiple submitters, no conflicts	VCV000029587	17	79478612	17	81511586	29587	38541	rs11549190	NC_000017.11:81511585:G:A		NM_001614.5	p.Ala135Val	Ala	135.0	Val	NM_001614	ACTG_HUMAN	PF00022;	ACTG1
NM_001614.5(ACTG1):c.359C>T (p.Thr120Ile)	ACTG1	T120I	Baraitser-winter syndrome 2|See cases	Pathogenic/Likely pathogenic(Last reviewed: Nov 23, 2021)	criteria provided, multiple submitters, no conflicts	VCV000029586	17	79478933	17	81511907	29586	38540	rs281875325	NC_000017.11:81511906:G:A		NM_001614.5	p.Thr120Ile	Thr	120.0	Ile	NM_001614	ACTG_HUMAN	PF00022;	ACTG1
NM_001614.5(ACTG1):c.464C>T (p.Ser155Phe)	ACTG1	S155F	Inborn genetic diseases|not provided|Baraitser-winter syndrome 2	Pathogenic(Last reviewed: Aug 17, 2023)	criteria provided, multiple submitters, no conflicts	VCV000029585	17	79478552	17	81511526	29585	38539	rs281875326	NC_000017.11:81511525:G:A		NM_001614.5	p.Ser155Phe	Ser	155.0	Phe	NM_001614	ACTG_HUMAN	PF00022;	ACTG1
NM_001614.5(ACTG1):c.721G>A (p.Glu241Lys)	ACTG1	E241K	Rare genetic deafness|not provided|Autosomal dominant nonsyndromic hearing loss 20|Hearing impairment	Likely pathogenic(Last reviewed: May 26, 2021)	criteria provided, multiple submitters, no conflicts	VCV000018322	17	79478295	17	81511269	18322	33361	rs267606631	NC_000017.11:81511268:C:T		NM_001614.5	p.Glu241Lys	Glu	241.0	Lys	NM_001614	ACTG_HUMAN	PF00022;	ACTG1
NM_001614.5(ACTG1):c.354G>C (p.Lys118Asn)	ACTG1	K118N	Autosomal dominant nonsyndromic hearing loss 20	Pathogenic(Last reviewed: Aug 15, 2009)	no assertion criteria provided	VCV000018321	17	79478938	17	81511912	18321	33360	rs267606630	NC_000017.11:81511911:C:G		NM_001614.5	p.Lys118Asn	Lys	118.0	Asn	NM_001614	ACTG_HUMAN	PF00022;	ACTG1
NM_001614.5(ACTG1):c.1109T>C (p.Val370Ala)	ACTG1	V370A	Autosomal dominant nonsyndromic hearing loss 20	Pathogenic(Last reviewed: Oct 1, 2006)	no assertion criteria provided	VCV000018320	17	79477735	17	81510709	18320	33359	rs104894547	NC_000017.11:81510708:A:G		NM_001614.5	p.Val370Ala	Val	370.0	Ala	NM_001614	ACTG_HUMAN	PF00022;	ACTG1
NM_001614.5(ACTG1):c.833C>T (p.Thr278Ile)	ACTG1	T278I	Baraitser-winter syndrome 2|Autosomal dominant nonsyndromic hearing loss 20	Pathogenic(Last reviewed: Oct 24, 2022)	criteria provided, single submitter	VCV000018319	17	79478104	17	81511078	18319	33358	rs28999112	NC_000017.11:81511077:G:A		NM_001614.5	p.Thr278Ile	Thr	278.0	Ile	NM_001614	ACTG_HUMAN	PF00022;	ACTG1
NM_001614.5(ACTG1):c.791C>T (p.Pro264Leu)	ACTG1	P264L	not provided	Pathogenic(Last reviewed: Apr 17, 2018)	criteria provided, single submitter	VCV000018318	17	79478225	17	81511199	18318	33357	rs104894546	NC_000017.11:81511198:G:A		NM_001614.5	p.Pro264Leu	Pro	264.0	Leu	NM_001614	ACTG_HUMAN	PF00022;	ACTG1
NM_001614.5(ACTG1):c.994C>G (p.Pro332Ala)	ACTG1	P332A	Autosomal dominant nonsyndromic hearing loss 20	Pathogenic(Last reviewed: Nov 1, 2003)	no assertion criteria provided	VCV000018317	17	79477850	17	81510824	18317	33356	rs104894545	NC_000017.11:81510823:G:C		NM_001614.5	p.Pro332Ala	Pro	332.0	Ala	NM_001614	ACTG_HUMAN	PF00022;	ACTG1
NM_001614.5(ACTG1):c.353A>T (p.Lys118Met)	ACTG1	K118M	Nonsyndromic genetic hearing loss|not provided	Pathogenic(Last reviewed: Jun 23, 2022)	criteria provided, multiple submitters, no conflicts	VCV000018316	17	79478939	17	81511913	18316	33355	rs104894544	NC_000017.11:81511912:T:A		NM_001614.5	p.Lys118Met	Lys	118.0	Met	NM_001614	ACTG_HUMAN	PF00022;	ACTG1
NM_001614.5(ACTG1):c.266C>T (p.Thr89Ile)	ACTG1	T89I	Autosomal dominant nonsyndromic hearing loss 20	Pathogenic(Last reviewed: Nov 1, 2003)	no assertion criteria provided	VCV000018315	17	79479026	17	81512000	18315	33354	rs28999111	NC_000017.11:81511999:G:A		NM_001614.5	p.Thr89Ile	Thr	89.0	Ile	NM_001614	ACTG_HUMAN	PF00022;	ACTG1
NM_001615.4(ACTG2):c.632G>T (p.Arg211Leu)	ACTG2	R168L, R211L	Visceral myopathy 1	Pathogenic(Last reviewed: Jun 24, 2022)	criteria provided, single submitter	VCV001804921	2	74141825	2	73914698	1804921	1861936		NC_000002.12:73914697:G:T		NM_001615.4	p.Arg211Leu	Arg	211.0	Leu	NM_001615	ACTH_HUMAN	PF00022;	ACTG2
NM_001615.4(ACTG2):c.593G>T (p.Gly198Val)	ACTG2	G155V, G198V	Megacystis-microcolon-intestinal hypoperistalsis syndrome 5	Likely pathogenic(Last reviewed: Jul 6, 2022)	criteria provided, single submitter	VCV001803217	2	74140753	2	73913626	1803217	1860246		NC_000002.12:73913625:G:T		NM_001615.4	p.Gly198Val	Gly	198.0	Val	NM_001615	ACTH_HUMAN	PF00022;	ACTG2
NM_001615.4(ACTG2):c.188G>T (p.Arg63Leu)	ACTG2	R63L	Megacystis-microcolon-intestinal hypoperistalsis syndrome 5	Likely pathogenic(Last reviewed: Mar 4, 2022)	criteria provided, single submitter	VCV001709289	2	74129548	2	73902421	1709289	1707643		NC_000002.12:73902420:G:T		NM_001615.4	p.Arg63Leu	Arg	63.0	Leu	NM_001615	ACTH_HUMAN	PF00022;	ACTG2
NM_001615.4(ACTG2):c.116C>G (p.Pro39Arg)	ACTG2	P39R	Megacystis-microcolon-intestinal hypoperistalsis syndrome 5	Likely pathogenic(Last reviewed: Aug 29, 2022)	criteria provided, single submitter	VCV001703035	2	74128554	2	73901427	1703035	1695426		NC_000002.12:73901426:C:G		NM_001615.4	p.Pro39Arg	Pro	39.0	Arg	NM_001615	ACTH_HUMAN	PF00022;	ACTG2
NM_001615.4(ACTG2):c.439G>C (p.Gly147Arg)	ACTG2	G104R, G147R	Megacystis, microcolon, hypoperistalsis syndrome	Likely pathogenic(Last reviewed: Sep 24, 2021)	criteria provided, single submitter	VCV001526399	2	74136254	2	73909127	1526399	1517802		NC_000002.12:73909126:G:C		NM_001615.4	p.Gly147Arg	Gly	147.0	Arg	NM_001615	ACTH_HUMAN	PF00022;	ACTG2
NM_001615.4(ACTG2):c.590G>C (p.Arg197Thr)	ACTG2	R154T, R197T	Visceral myopathy 1	Likely pathogenic(Last reviewed: Dec 28, 2021)	criteria provided, single submitter	VCV001339551	2	74140750	2	73913623	1339551	1330697		NC_000002.12:73913622:G:C		NM_001615.4	p.Arg197Thr	Arg	197.0	Thr	NM_001615	ACTH_HUMAN	PF00022;	ACTG2
NM_001615.4(ACTG2):c.442C>T (p.Arg148Cys)	ACTG2	R105C, R148C	Intestinal obstruction	Likely pathogenic(Last reviewed: Jul 6, 2021)	criteria provided, single submitter	VCV001177291	2	74136257	2	73909130	1177291	1166596		NC_000002.12:73909129:C:T		NM_001615.4	p.Arg148Cys	Arg	148.0	Cys	NM_001615	ACTH_HUMAN	PF00022;	ACTG2
NM_001615.4(ACTG2):c.968C>T (p.Pro323Leu)	ACTG2	P280L, P323L	Chronic intestinal pseudoobstruction	Likely pathogenic(Last reviewed: Mar 18, 2021)	criteria provided, single submitter	VCV001047916	2	74143873	2	73916746	1047916	1035743		NC_000002.12:73916745:C:T		NM_001615.4	p.Pro323Leu	Pro	323.0	Leu	NM_001615	ACTH_HUMAN	PF00022;	ACTG2
NM_001615.4(ACTG2):c.588G>C (p.Glu196Asp)	ACTG2	E196D, E153D	Visceral myopathy 1	Likely pathogenic(Last reviewed: Apr 28, 2020)	no assertion criteria provided	VCV000973102	2	74140748	2	73913621	973102	961424	rs140943831	NC_000002.12:73913620:G:C		NM_001615.4	p.Glu196Asp	Glu	196.0	Asp	NM_001615	ACTH_HUMAN	PF00022;	ACTG2
NM_001615.4(ACTG2):c.348C>A (p.Asn116Lys)	ACTG2	N116K, N73K	Visceral myopathy 1	Likely pathogenic(Last reviewed: Jan 16, 2020)	criteria provided, single submitter	VCV000807365	2	74135892	2	73908765	807365	798512	rs757905857	NC_000002.12:73908764:C:A		NM_001615.4	p.Asn116Lys	Asn	116.0	Lys	NM_001615	ACTH_HUMAN	PF00022;	ACTG2
NM_001615.4(ACTG2):c.188G>A (p.Arg63Gln)	ACTG2	R63Q	Visceral myopathy 1	Pathogenic(Last reviewed: Sep 30, 2019)	criteria provided, single submitter	VCV000694269	2	74129548	2	73902421	694269	682115	rs1573462811	NC_000002.12:73902420:G:A		NM_001615.4	p.Arg63Gln	Arg	63.0	Gln	NM_001615	ACTH_HUMAN	PF00022;	ACTG2
NM_001615.4(ACTG2):c.116C>T (p.Pro39Leu)	ACTG2	P39L	Visceral myopathy 1	Pathogenic(Last reviewed: Oct 4, 2019)	criteria provided, single submitter	VCV000694268	2	74128554	2	73901427	694268	682114	rs1573461481	NC_000002.12:73901426:C:T		NM_001615.4	p.Pro39Leu	Pro	39.0	Leu	NM_001615	ACTH_HUMAN	PF00022;	ACTG2
NM_001615.4(ACTG2):c.337C>G (p.Pro113Ala)	ACTG2	P70A, P113A	Visceral myopathy 1	Likely pathogenic(Last reviewed: Jan 1, 2016)	criteria provided, single submitter	VCV000666312	2	74135881	2	73908754	666312	653854	rs1573468797	NC_000002.12:73908753:C:G		NM_001615.4	p.Pro113Ala	Pro	113.0	Ala	NM_001615	ACTH_HUMAN	PF00022;	ACTG2
NM_001615.4(ACTG2):c.632G>A (p.Arg211Gln)	ACTG2	R211Q, R168Q	Visceral myopathy 1|not provided	Pathogenic/Likely pathogenic(Last reviewed: Jul 28, 2023)	criteria provided, multiple submitters, no conflicts	VCV000495145	2	74141825	2	73914698	495145	486697	rs1553396458	NC_000002.12:73914697:G:A		NM_001615.4	p.Arg211Gln	Arg	211.0	Gln	NM_001615	ACTH_HUMAN	PF00022;	ACTG2
NM_001615.4(ACTG2):c.588G>T (p.Glu196Asp)	ACTG2	E196D, E153D	not provided	Likely pathogenic(Last reviewed: Jun 12, 2015)	criteria provided, single submitter	VCV000427095	2	74140748	2	73913621	427095	414900	rs140943831	NC_000002.12:73913620:G:T		NM_001615.4	p.Glu196Asp	Glu	196.0	Asp	NM_001615	ACTH_HUMAN	PF00022;	ACTG2
NM_001615.4(ACTG2):c.347A>G (p.Asn116Ser)	ACTG2	N116S, N73S	not provided	Likely pathogenic(Last reviewed: Mar 10, 2016)	criteria provided, single submitter	VCV000384793	2	74135891	2	73908764	384793	367054	rs1057522054	NC_000002.12:73908763:A:G		NM_001615.4	p.Asn116Ser	Asn	116.0	Ser	NM_001615	ACTH_HUMAN	PF00022;	ACTG2
NM_001615.4(ACTG2):c.584C>T (p.Thr195Ile)	ACTG2	T195I, T152I	not provided	Pathogenic(Last reviewed: May 26, 2015)	criteria provided, single submitter	VCV000379697	2	74140744	2	73913617	379697	367936	rs1057520694	NC_000002.12:73913616:C:T		NM_001615.4	p.Thr195Ile	Thr	195.0	Ile	NM_001615	ACTH_HUMAN	PF00022;	ACTG2
NM_001615.4(ACTG2):c.613G>A (p.Ala205Thr)	ACTG2	A205T, A162T	Visceral myopathy 1	Pathogenic(Last reviewed: Aug 21, 2015)	criteria provided, single submitter	VCV000369682	2	74140773	2	73913646	369682	353891	rs1057516046	NC_000002.12:73913645:G:A		NM_001615.4	p.Ala205Thr	Ala	205.0	Thr	NM_001615	ACTH_HUMAN	PF00022;	ACTG2
NM_001615.4(ACTG2):c.593G>A (p.Gly198Asp)	ACTG2	G198D, G155D	Visceral myopathy 1	Pathogenic(Last reviewed: Feb 17, 2017)	criteria provided, multiple submitters, no conflicts	VCV000218312	2	74140753	2	73913626	218312	215008	rs864309492	NC_000002.12:73913625:G:A		NM_001615.4	p.Gly198Asp	Gly	198.0	Asp	NM_001615	ACTH_HUMAN	PF00022;	ACTG2
NM_001615.4(ACTG2):c.187C>G (p.Arg63Gly)	ACTG2	R63G	Visceral myopathy 1	Pathogenic(Last reviewed: Dec 20, 2016)	criteria provided, multiple submitters, no conflicts	VCV000218310	2	74129547	2	73902420	218310	215006	rs864309491	NC_000002.12:73902419:C:G		NM_001615.4	p.Arg63Gly	Arg	63.0	Gly	NM_001615	ACTH_HUMAN	PF00022;	ACTG2
NM_001615.4(ACTG2):c.134T>C (p.Met45Thr)	ACTG2	M45T	Visceral myopathy 1	Pathogenic(Last reviewed: Mar 27, 2014)	criteria provided, single submitter	VCV000218309	2	74129494	2	73902367	218309	215005	rs864309490	NC_000002.12:73902366:T:C		NM_001615.4	p.Met45Thr	Met	45.0	Thr	NM_001615	ACTH_HUMAN	PF00022;	ACTG2
NM_001615.4(ACTG2):c.113G>A (p.Arg38His)	ACTG2	R38H	Chronic intestinal pseudoobstruction	Pathogenic(Last reviewed: May 2, 2015)	no assertion criteria provided	VCV000217521	2	74128551	2	73901424	217521	214167	rs869312168	NC_000002.12:73901423:G:A		NM_001615.4	p.Arg38His	Arg	38.0	His	NM_001615	ACTH_HUMAN	PF00022;	ACTG2
NM_001615.4(ACTG2):c.770G>A (p.Arg257His)	ACTG2	R257H, R214H	Visceral myopathy 1|Inborn genetic diseases|not provided|Megacystis-microcolon-intestinal hypoperistalsis syndrome 5	Pathogenic(Last reviewed: Apr 12, 2022)	criteria provided, multiple submitters, no conflicts	VCV000208792	2	74141963	2	73914836	208792	205237	rs797044959	NC_000002.12:73914835:G:A		NM_001615.4	p.Arg257His	Arg	257.0	His	NM_001615	ACTH_HUMAN	PF00022;	ACTG2
NM_001615.4(ACTG2):c.443G>T (p.Arg148Leu)	ACTG2	R148L, R105L	Visceral myopathy 1	Pathogenic/Likely pathogenic(Last reviewed: Jul 15, 2021)	no assertion criteria provided	VCV000180620	2	74136258	2	73909131	180620	178786	rs730880256	NC_000002.12:73909130:G:T		NM_001615.4	p.Arg148Leu	Arg	148.0	Leu	NM_001615	ACTH_HUMAN	PF00022;	ACTG2
NM_001615.4(ACTG2):c.806_807delinsAA (p.Gly269Glu)	ACTG2	G269E, G226E	Visceral myopathy 1	Pathogenic	no assertion criteria provided	VCV000156554	2	74143711 - 74143712	2	73916584 - 73916585	156554	166358	rs587777870	NC_000002.12:73916583:GC:AA		NM_001615.4	p.Gly269Glu	Gly	269.0	Glu	NM_001615	ACTH_HUMAN	PF00022;	ACTG2
NM_001615.4(ACTG2):c.400T>A (p.Tyr134Asn)	ACTG2	Y134N, Y91N	Visceral myopathy 1	Pathogenic(Last reviewed: Mar 27, 2014)	criteria provided, single submitter	VCV000132805	2	74136215	2	73909088	132805	136554	rs587777388	NC_000002.12:73909087:T:A		NM_001615.4	p.Tyr134Asn	Tyr	134.0	Asn	NM_001615	ACTH_HUMAN	PF00022;	ACTG2
NM_001615.4(ACTG2):c.769C>T (p.Arg257Cys)	ACTG2	R257C, R214C	Inborn genetic diseases|Visceral myopathy 1|Visceral neuropathy, familial, 3, autosomal dominant|not provided|Visceral myopathy 1|Megacystis-microcolon-intestinal hypoperistalsis syndrome 5|Hyperinsulinemia	Pathogenic(Last reviewed: Apr 15, 2022)	criteria provided, multiple submitters, no conflicts	VCV000132803	2	74141962	2	73914835	132803	136552	rs587777387	NC_000002.12:73914834:C:T		NM_001615.4	p.Arg257Cys	Arg	257.0	Cys	NM_001615	ACTH_HUMAN	PF00022;	ACTG2
NM_001615.4(ACTG2):c.119G>A (p.Arg40His)	ACTG2	R40H	not provided|Visceral neuropathy, familial, 3, autosomal dominant|Visceral myopathy 1|Visceral myopathy 1|Megacystis-microcolon-intestinal hypoperistalsis syndrome 5	Pathogenic/Likely pathogenic(Last reviewed: Jun 2, 2023)	criteria provided, multiple submitters, no conflicts	VCV000132802	2	74128557	2	73901430	132802	136551	rs587777386	NC_000002.12:73901429:G:A		NM_001615.4	p.Arg40His	Arg	40.0	His	NM_001615	ACTH_HUMAN	PF00022;	ACTG2
NM_001615.4(ACTG2):c.533G>A (p.Arg178His)	ACTG2	R178H, R135H	Inborn genetic diseases|Visceral myopathy 1|not provided	Pathogenic(Last reviewed: Nov 26, 2022)	criteria provided, multiple submitters, no conflicts	VCV000132801	2	74140693	2	73913566	132801	136550	rs587777384	NC_000002.12:73913565:G:A		NM_001615.4	p.Arg178His	Arg	178.0	His	NM_001615	ACTH_HUMAN	PF00022;	ACTG2
NM_001615.4(ACTG2):c.532C>T (p.Arg178Cys)	ACTG2	R178C, R135C	Megacystis-microcolon-intestinal hypoperistalsis syndrome 5|Visceral myopathy 1|not provided	Pathogenic(Last reviewed: Mar 10, 2022)	criteria provided, multiple submitters, no conflicts	VCV000132800	2	74140692	2	73913565	132800	136549	rs78001248	NC_000002.12:73913564:C:T		NM_001615.4	p.Arg178Cys	Arg	178.0	Cys	NM_001615	ACTH_HUMAN	PF00022;	ACTG2
NM_001615.4(ACTG2):c.118C>T (p.Arg40Cys)	ACTG2	R40C	not provided|Visceral myopathy 1	Pathogenic/Likely pathogenic(Last reviewed: Apr 22, 2021)	criteria provided, multiple submitters, no conflicts	VCV000132799	2	74128556	2	73901429	132799	136548	rs587777385	NC_000002.12:73901428:C:T		NM_001615.4	p.Arg40Cys	Arg	40.0	Cys	NM_001615	ACTH_HUMAN	PF00022;	ACTG2
NM_001615.4(ACTG2):c.533G>T (p.Arg178Leu)	ACTG2	R178L, R135L	not provided|Inborn genetic diseases	Pathogenic(Last reviewed: Sep 7, 2023)	criteria provided, multiple submitters, no conflicts	VCV000132798	2	74140693	2	73913566	132798	136547	rs587777384	NC_000002.12:73913565:G:T		NM_001615.4	p.Arg178Leu	Arg	178.0	Leu	NM_001615	ACTH_HUMAN	PF00022;	ACTG2
NM_001615.4(ACTG2):c.442C>A (p.Arg148Ser)	ACTG2	R148S, R105S	Chronic intestinal pseudoobstruction|Visceral myopathy 1	Pathogenic(Last reviewed: May 2, 2015)	no assertion criteria provided	VCV000132797	2	74136257	2	73909130	132797	136546	rs587777383	NC_000002.12:73909129:C:A		NM_001615.4	p.Arg148Ser	Arg	148.0	Ser	NM_001615	ACTH_HUMAN	PF00022;	ACTG2
NM_016188.5(ACTL6B):c.497T>C (p.Val166Ala)	ACTL6B	V166A	Developmental and epileptic encephalopathy, 76	Likely pathogenic	no assertion criteria provided	VCV002500140	7	100246417	7	100648794	2500140	2503074		NC_000007.14:100648793:A:G		NM_016188.5	p.Val166Ala	Val	166.0	Ala	NM_016188	ACL6B_HUMAN	PF00022;	ACTL6B
NM_016188.5(ACTL6B):c.85G>A (p.Gly29Arg)	ACTL6B	G29R	Developmental and epileptic encephalopathy, 76	Likely pathogenic	no assertion criteria provided	VCV002500137	7	100253443	7	100655820	2500137	2503071		NC_000007.14:100655819:C:T		NM_016188.5	p.Gly29Arg	Gly	29.0	Arg	NM_016188	ACL6B_HUMAN	PF00022;	ACTL6B
NM_016188.5(ACTL6B):c.884G>A (p.Gly295Asp)	ACTL6B	G295D	Developmental and epileptic encephalopathy, 76	Likely pathogenic	no assertion criteria provided	VCV002500133	7	100244646	7	100647023	2500133	2503067		NC_000007.14:100647022:C:T		NM_016188.5	p.Gly295Asp	Gly	295.0	Asp	NM_016188	ACL6B_HUMAN	PF00022;	ACTL6B
NM_016188.5(ACTL6B):c.880T>G (p.Tyr294Asp)	ACTL6B	Y294D	Developmental and epileptic encephalopathy, 76	Likely pathogenic	no assertion criteria provided	VCV002500132	7	100244650	7	100647027	2500132	2503066		NC_000007.14:100647026:A:C		NM_016188.5	p.Tyr294Asp	Tyr	294.0	Asp	NM_016188	ACL6B_HUMAN	PF00022;	ACTL6B
[truncated: 27,793 more rows]

[truncated: 12 more sheets: Supplementary Table 4, Supplementary Table 5, Supplementary Table 6, Supplementary Table 7, Supplementary Table 8, Supplementary Table 9, Supplementary Table 10, Supplementary Table 11, Supplementary Table 12, Supplementary Table 13, Supplementary Table 14, Supplementary Table 15]
